# Supplementary material for: tert-Butyl N-{(1S)-1-[(2,4-dihy­droxy­benzyl­idene)hydrazinecarbon­yl]-2-hy­droxy­eth­yl}carbamate ethanol monosolvate
Source: Acta Crystallogr Sect E Struct Rep Online. 2011 Feb 9;67(Pt 3):o581–2. doi: 10.1107/S1600536811003795 (PMC3052090; doi:10.1107/S1600536811003795)
Supplement: Supplementary file 1 [file e-67-0o581-sup1.cif]

##############################################################################
###                                                                        ###
###        Electronic paper (Acta Crystallographica Section E)             ###
###                                                                        ###
##############################################################################
#                                                                            #
# This CIF contains the data in a paper accepted for publication in Acta     #
# Crystallographica Section E. It conforms to the requirements of Notes      #
# for Authors for Section E, and has been peer reviewed under the auspices   #
# of the IUCr Commission on Journals.                                        #
#                                                                            #
# Full details of the Crystallographic Information File format               #
# are given in the paper "The Crystallographic Information File (CIF):       #
# a New Standard Archive File for Crystallography" by S. R. Hall, F. H.      #
# Allen and I. D. Brown [Acta Cryst. (1991), A47, 655-685].                  #
#                                                                            #
# The current version of the core CIF dictionary is obtainable from          #
# ftp://ftp.iucr.org/pub/cif_core.dic. The current version number is 2.4.    #
#                                                                            #
# Software is freely available for graphical display of the structure(s) in  #
# this CIF.  For information consult the CIF home page http://www.iucr.org/  #
# cif/home.html                                                              #
#                                                                            #
# This file may be used for bona fide research purposes within the           #
# scientific community so long as proper attribution is given to the journal # 
# article from which it was obtained.                                        #
#                                                                            #
##############################################################################
                                             
data_global
_audit_creation_method     SHELXL-97
_journal_date_recd_electronic     2011-01-27
_journal_date_accepted     2011-01-30
_journal_name_full     'Acta Crystallographica, Section E'
_journal_year     2011
_journal_volume     67
_journal_issue      3
_journal_page_first     o581
_journal_page_last     o582
_journal_paper_category     QO
_journal_coeditor_code     HB5793
_publ_contact_author_name     ' Edward RT Tiekink '
_publ_contact_author_address
;
Department of Chemistry, University of Malaya,
50603 Kuala Lumpur, Malaysia
;
_publ_contact_author_email
;
edward.tiekink@gmail.com
;
_publ_contact_author_fax     ' +60 3 7967 4193 '
_publ_contact_author_phone     ' +60 3 7967 4204 '
_publ_section_title
;\
<i>tert</i>-Butyl
<i>N</i>-{(1<i>S</i>)-1-[(2,4-dihydroxybenzylidene)hydrazinecarbonyl]-2-\
hydroxyethyl}carbamate ethanol monosolvate
;
loop_
    _publ_author_name
    _publ_author_footnote
    _publ_author_address
    'Alessandra C. Pinheiro  ' .
;
Funda\,c\~ao Oswaldo Cruz,
Instituto de Tecnologia em F\'armacos -- Farmanguinhos,
R. Sizenando Nabuco, 100, Manguinhos, 21041-250, Rio de Janeiro, RJ, Brazil
;
    ' Marcus V. N. de Souza' .
;
Funda\,c\~ao Oswaldo Cruz,
Instituto de Tecnologia em F\'armacos -- Farmanguinhos,
R. Sizenando Nabuco, 100, Manguinhos, 21041-250, Rio de Janeiro, RJ, Brazil
;
    'Tiekink, Edward R. T.' .
;
Department of Chemistry, University of Malaya,
50603 Kuala Lumpur, Malaysia
;
    'Wardell, Solange M. S. V.' .
;
CHEMSOL, 1 Harcourt Road, Aberdeen AB15 5NY, Scotland
;
    'Wardell, James L.'
;
Additional correspondence author, e-mail: j.wardell@abdn.ac.uk.
;
;
Centro de Desenvolvimento Tecnol\'ogico em Sa\'ude (CDTS),
Funda\,c\~ao Oswaldo Cruz (FIOCRUZ), Casa Amarela,
Campus de Manguinhos, Av. Brasil 4365,
21040-900 Rio de Janeiro, RJ, Brazil
;
data_I
_audit_creation_method     SHELXL-97
_chemical_name_systematic
;
<i>tert</i>-Butyl
<i>N</i>-{(1<i>S</i>)-1-[(2,4-dihydroxybenzylidene)hydrazinecarbonyl]-
2-hydroxyethyl}carbamate ethanol monosolvate
;
_chemical_name_common     ?
_chemical_formula_moiety     'C15 H21 N3 O6, C2 H6 O'
_chemical_formula_sum     'C17 H27 N3 O7'
_chemical_formula_iupac     'C15 H21 N3 O6, C2 H6 O'
_chemical_formula_weight     385.42
_chemical_melting_point     ?
_symmetry_cell_setting     monoclinic
_symmetry_space_group_name_H-M     'C 2'
_symmetry_space_group_name_Hall     'C 2y'
loop_
    _symmetry_equiv_pos_as_xyz
    'x, y, z'
    '-x, y, -z'
    'x+1/2, y+1/2, z'
    '-x+1/2, y+1/2, -z'
_cell_length_a     17.4054(4)
_cell_length_b     8.7266(2)
_cell_length_c     15.0105(4)
_cell_angle_alpha     90
_cell_angle_beta     122.219(2)
_cell_angle_gamma     90
_cell_volume     1928.87(8)
_cell_formula_units_Z     4
_cell_measurement_reflns_used     4327
_cell_measurement_theta_min     2.9
_cell_measurement_theta_max     27.5
_cell_measurement_temperature     120(2)
_exptl_crystal_description     block
_exptl_crystal_colour     colourless
_exptl_crystal_size_max     0.16
_exptl_crystal_size_mid     0.14
_exptl_crystal_size_min     0.06
_exptl_crystal_density_diffrn     1.327
_exptl_crystal_density_meas     ?
_exptl_crystal_density_method     'not measured'
_exptl_crystal_F_000     824
_exptl_absorpt_coefficient_mu     0.103
_exptl_absorpt_correction_type     multi-scan
_exptl_absorpt_process_details     '(SADABS; Sheldrick, 2007)'
_exptl_absorpt_correction_T_min     0.897
_exptl_absorpt_correction_T_max     1.000
_exptl_special_details
;
;
_diffrn_ambient_temperature     120(2)
_diffrn_radiation_type     MoK\a
_diffrn_radiation_wavelength     0.71073
_diffrn_radiation_source     'Bruker-Nonius FR591 rotating anode CCD'
_diffrn_radiation_monochromator     'graphite'
_diffrn_measurement_device_type
                               'Bruker--Nonius Roper CCD camera on \k-goniostat'
_diffrn_measurement_method     '\f and \w'
_diffrn_detector_area_resol_mean     '9.091'
_diffrn_reflns_number     19885
_diffrn_reflns_av_R_equivalents     0.041
_diffrn_reflns_av_sigmaI/netI     0.018
_diffrn_reflns_theta_min     3.2
_diffrn_reflns_theta_max     27.5
_diffrn_reflns_theta_full     27.5
_diffrn_measured_fraction_theta_max     0.995
_diffrn_measured_fraction_theta_full     0.995
_diffrn_reflns_limit_h_min     -22
_diffrn_reflns_limit_h_max     22
_diffrn_reflns_limit_k_min     -11
_diffrn_reflns_limit_k_max     11
_diffrn_reflns_limit_l_min     -19
_diffrn_reflns_limit_l_max     19
_diffrn_standards_number     0
_diffrn_standards_interval_count     ?
_diffrn_standards_interval_time     ?
_diffrn_standards_decay_%     0
_refine_special_details
;
Refinement of <i>F</i>^2^ against ALL reflections. The weighted <i>R</i>-factor
<i>wR</i> and goodness of fit <i>S</i> are based on <i>F</i>^2^, conventional
<i>R</i>-factors <i>R</i> are based on <i>F</i>, with <i>F</i> set to zero for
negative <i>F</i>^2^. The threshold expression of <i>F</i>^2^ >
2\s(<i>F</i>^2^) is used only for calculating <i>R</i>-factors(gt) <i>etc</i>.
and is not relevant to the choice of reflections for refinement.
<i>R</i>-factors based on <i>F</i>^2^ are statistically about twice as large
as those based on <i>F</i>, and <i>R</i>- factors based on ALL data will be
even larger.
;
_reflns_number_total     2369
_reflns_number_gt     2303
_reflns_threshold_expression     I>2\s(I)
_refine_ls_structure_factor_coef     Fsqd
_refine_ls_matrix_type     full
_refine_ls_R_factor_all     0.038
_refine_ls_R_factor_gt     0.036
_refine_ls_wR_factor_gt     0.098
_refine_ls_wR_factor_ref     0.099
_refine_ls_goodness_of_fit_ref     1.06
_refine_ls_restrained_S_all     1.05
_refine_ls_number_reflns     2369
_refine_ls_number_parameters     271
_refine_ls_number_restraints     7
_refine_ls_hydrogen_treatment     mixed
_refine_ls_weighting_scheme     calc
_refine_ls_weighting_details
         'calc w=1/[\s^2^(Fo^2^)+(0.0606P)^2^+1.0679P] where P=(Fo^2^+2Fc^2^)/3'
_atom_sites_solution_hydrogens     geom
_atom_sites_solution_primary     direct
_atom_sites_solution_secondary     difmap
_refine_ls_shift/su_max     0.001
_refine_ls_shift/su_max_lt     0.001
_refine_ls_shift/su_mean     0.000
_refine_diff_density_max     0.61
_refine_diff_density_min     -0.33
_refine_ls_extinction_method     none
_refine_ls_extinction_coef     ?
_refine_ls_abs_structure_details     ?
_refine_ls_abs_structure_Flack     ?
loop_
    _atom_type_symbol
    _atom_type_description
    _atom_type_scat_dispersion_real
    _atom_type_scat_dispersion_imag
    _atom_type_scat_source
    'C' 'C' 0.0033 0.0016
                         'International Tables Vol C Tables 4.2.6.8 and 6.1.1.4'
    'H' 'H' 0.0000 0.0000
                         'International Tables Vol C Tables 4.2.6.8 and 6.1.1.4'
    'N' 'N' 0.0061 0.0033
                         'International Tables Vol C Tables 4.2.6.8 and 6.1.1.4'
    'O' 'O' 0.0106 0.0060
                         'International Tables Vol C Tables 4.2.6.8 and 6.1.1.4'
_computing_data_collection     'COLLECT (Hooft, 1998)'
_computing_cell_refinement
                    'DENZO (Otwinowski & Minor, 1997) and COLLECT (Hooft, 1998)'
_computing_data_reduction
                    'DENZO (Otwinowski & Minor, 1997) and COLLECT (Hooft, 1998)'
_computing_structure_solution     'SHELXS97 (Sheldrick, 2008)'
_computing_structure_refinement     'SHELXL97 (Sheldrick, 2008)'
_computing_molecular_graphics
                      'ORTEP-3 (Farrugia, 1997) and DIAMOND (Brandenburg, 2006)'
_computing_publication_material     'publCIF (Westrip, 2010)'
loop_
    _atom_site_type_symbol
    _atom_site_label
    _atom_site_fract_x
    _atom_site_fract_y
    _atom_site_fract_z
    _atom_site_U_iso_or_equiv
    _atom_site_adp_type
    _atom_site_calc_flag
    _atom_site_refinement_flags
    _atom_site_occupancy
    _atom_site_disorder_assembly
    _atom_site_disorder_group
    O O1 -0.01014(11) 0.6314(2) 0.76103(14) 0.0306(4) Uani d D 1 . .
    H H1o 0.0421(13) 0.674(4) 0.796(2) 0.046 Uiso d D 1 . .
    O O2 -0.30367(9) 0.6766(2) 0.69839(12) 0.0259(3) Uani d D 1 . .
    H H2o -0.3330(19) 0.728(3) 0.717(2) 0.039 Uiso d D 1 . .
    O O3 0.27544(10) 0.67257(19) 0.95473(12) 0.0251(3) Uani d . 1 . .
    O O4 0.39535(10) 0.8716(2) 0.89717(11) 0.0266(3) Uani d D 1 . .
    H H4o 0.3474(13) 0.853(4) 0.8402(14) 0.040 Uiso d D 1 . .
    O O5 0.39849(11) 0.7949(2) 1.22519(13) 0.0333(4) Uani d . 1 . .
    O O6 0.53955(10) 0.7219(2) 1.26444(11) 0.0267(4) Uani d . 1 . .
    N N1 0.11580(11) 0.8217(2) 0.89800(13) 0.0219(4) Uani d . 1 . .
    N N2 0.20132(11) 0.8878(2) 0.95418(14) 0.0221(4) Uani d D 1 . .
    H H2n 0.2041(18) 0.9793(16) 0.976(2) 0.027 Uiso d D 1 . .
    N N3 0.44121(11) 0.8160(2) 1.10779(13) 0.0206(4) Uani d D 1 . .
    H H3n 0.4884(12) 0.824(3) 1.104(2) 0.025 Uiso d D 1 . .
    C C1 -0.04087(13) 0.8468(3) 0.83868(15) 0.0209(4) Uani d . 1 . .
    C C2 -0.06834(13) 0.7128(2) 0.77631(15) 0.0204(4) Uani d . 1 . .
    C C3 -0.15725(13) 0.6607(3) 0.72779(15) 0.0214(4) Uani d . 1 . .
    H H3 -0.1759 0.5722 0.6843 0.026 Uiso calc R 1 . .
    C C4 -0.21852(13) 0.7390(3) 0.74340(15) 0.0205(4) Uani d . 1 . .
    C C5 -0.19388(13) 0.8728(3) 0.80333(16) 0.0237(4) Uani d . 1 . .
    H H5 -0.2368 0.9262 0.8124 0.028 Uiso calc R 1 . .
    C C6 -0.10573(14) 0.9263(3) 0.84935(16) 0.0230(4) Uani d . 1 . .
    H H6 -0.0888 1.0186 0.8889 0.028 Uiso calc R 1 . .
    C C7 0.05209(14) 0.9025(3) 0.89384(16) 0.0218(4) Uani d . 1 . .
    H H7 0.0660 0.9998 0.9273 0.026 Uiso calc R 1 . .
    C C8 0.27609(13) 0.8076(2) 0.97909(15) 0.0193(4) Uani d . 1 . .
    C C9 0.36197(12) 0.9053(2) 1.03518(15) 0.0192(4) Uani d . 1 . .
    H H9 0.3536 0.9876 1.0756 0.023 Uiso calc R 1 . .
    C C10 0.37737(13) 0.9809(3) 0.95365(16) 0.0232(4) Uani d . 1 . .
    H H10A 0.3228 1.0408 0.9035 0.028 Uiso calc R 1 . .
    H H10B 0.4292 1.0528 0.9900 0.028 Uiso calc R 1 . .
    C C11 0.45577(14) 0.7797(3) 1.20233(17) 0.0227(4) Uani d . 1 . .
    C C12 0.57832(15) 0.6887(3) 1.37713(16) 0.0303(5) Uani d . 1 . .
    C C13 0.52980(18) 0.5534(4) 1.3883(2) 0.0379(6) Uani d . 1 . .
    H H13A 0.4669 0.5818 1.3629 0.057 Uiso calc R 1 . .
    H H13B 0.5608 0.5234 1.4626 0.057 Uiso calc R 1 . .
    H H13C 0.5302 0.4672 1.3467 0.057 Uiso calc R 1 . .
    C C14 0.5758(2) 0.8318(4) 1.4328(2) 0.0445(7) Uani d . 1 . .
    H H14A 0.5988 0.9190 1.4126 0.067 Uiso calc R 1 . .
    H H14B 0.6139 0.8166 1.5092 0.067 Uiso calc R 1 . .
    H H14C 0.5132 0.8521 1.4127 0.067 Uiso calc R 1 . .
    C C15 0.67546(16) 0.6455(4) 1.41358(19) 0.0429(7) Uani d . 1 . .
    H H15A 0.6751 0.5548 1.3748 0.064 Uiso calc R 1 . .
    H H15B 0.7093 0.6227 1.4891 0.064 Uiso calc R 1 . .
    H H15C 0.7045 0.7309 1.4003 0.064 Uiso calc R 1 . .
    O O7 0.27404(12) 0.3530(2) 0.28565(16) 0.0403(4) Uani d D 1 . .
    H H7o 0.292(3) 0.443(2) 0.304(3) 0.060 Uiso d D 1 . .
    C C16 0.3454(10) 0.245(2) 0.3050(12) 0.0525(8) Uani d P 0.612(10) A 1
    H H16A 0.3995 0.3029 0.3182 0.063 Uiso calc PR 0.612(10) A 1
    H H16B 0.3241 0.1816 0.2413 0.063 Uiso calc PR 0.612(10) A 1
    C C17 0.3713(5) 0.1452(9) 0.3940(6) 0.0495(14) Uani d P 0.612(10) A 1
    H H17A 0.3926 0.2073 0.4574 0.074 Uiso calc PR 0.612(10) A 1
    H H17B 0.4200 0.0765 0.4046 0.074 Uiso calc PR 0.612(10) A 1
    H H17C 0.3186 0.0845 0.3801 0.074 Uiso calc PR 0.612(10) A 1
    C C18 0.3420(13) 0.249(3) 0.3037(18) 0.0525(8) Uani d PR 0.388(10) A 2
    H H18A 0.3795 0.2940 0.2789 0.063 Uiso calc PR 0.388(10) A 2
    H H18B 0.3133 0.1547 0.2621 0.063 Uiso calc PR 0.388(10) A 2
    C C19 0.4010(8) 0.2074(14) 0.4154(9) 0.0495(14) Uani d P 0.388(10) A 2
    H H19A 0.4427 0.2922 0.4538 0.074 Uiso calc PR 0.388(10) A 2
    H H19B 0.4360 0.1155 0.4219 0.074 Uiso calc PR 0.388(10) A 2
    H H19C 0.3637 0.1869 0.4450 0.074 Uiso calc PR 0.388(10) A 2
loop_
    _atom_site_aniso_label
    _atom_site_aniso_U_11
    _atom_site_aniso_U_22
    _atom_site_aniso_U_33
    _atom_site_aniso_U_12
    _atom_site_aniso_U_13
    _atom_site_aniso_U_23
    O1 0.0239(7) 0.0322(9) 0.0381(9) -0.0014(7) 0.0182(7) -0.0059(7)
    O2 0.0155(7) 0.0351(9) 0.0283(8) -0.0018(6) 0.0124(6) -0.0029(7)
    O3 0.0231(7) 0.0197(7) 0.0301(7) -0.0008(6) 0.0126(6) -0.0001(6)
    O4 0.0205(7) 0.0384(9) 0.0223(7) 0.0012(7) 0.0123(6) 0.0005(7)
    O5 0.0274(8) 0.0464(10) 0.0352(8) 0.0105(8) 0.0227(7) 0.0136(8)
    O6 0.0211(7) 0.0410(10) 0.0188(7) 0.0088(7) 0.0111(6) 0.0070(7)
    N1 0.0152(7) 0.0239(9) 0.0251(8) -0.0026(7) 0.0097(7) -0.0006(7)
    N2 0.0169(8) 0.0203(9) 0.0271(8) -0.0025(7) 0.0104(7) -0.0017(7)
    N3 0.0154(7) 0.0261(9) 0.0205(8) 0.0034(7) 0.0097(6) 0.0031(7)
    C1 0.0180(8) 0.0233(10) 0.0208(8) 0.0006(8) 0.0100(7) 0.0034(8)
    C2 0.0187(8) 0.0238(11) 0.0196(8) 0.0019(8) 0.0109(7) 0.0035(8)
    C3 0.0193(9) 0.0250(10) 0.0192(8) -0.0005(8) 0.0098(7) -0.0001(8)
    C4 0.0147(8) 0.0272(10) 0.0188(8) 0.0007(8) 0.0084(7) 0.0042(8)
    C5 0.0188(9) 0.0300(12) 0.0246(9) 0.0041(8) 0.0132(8) 0.0026(8)
    C6 0.0218(9) 0.0245(10) 0.0247(9) 0.0009(8) 0.0137(8) -0.0004(8)
    C7 0.0199(9) 0.0218(10) 0.0231(9) -0.0018(8) 0.0109(8) 0.0000(8)
    C8 0.0184(9) 0.0201(10) 0.0200(8) 0.0001(8) 0.0106(7) 0.0035(7)
    C9 0.0158(8) 0.0190(9) 0.0216(8) 0.0009(7) 0.0091(7) 0.0003(7)
    C10 0.0175(9) 0.0248(10) 0.0265(10) -0.0001(8) 0.0113(8) 0.0034(8)
    C11 0.0200(9) 0.0255(10) 0.0230(9) 0.0020(8) 0.0116(8) 0.0028(8)
    C12 0.0291(11) 0.0417(13) 0.0195(9) 0.0073(10) 0.0127(8) 0.0072(9)
    C13 0.0358(12) 0.0448(15) 0.0369(13) 0.0103(11) 0.0219(11) 0.0141(11)
    C14 0.0570(17) 0.0470(16) 0.0246(11) 0.0099(14) 0.0184(12) 0.0012(11)
    C15 0.0255(11) 0.070(2) 0.0263(11) 0.0118(12) 0.0096(9) 0.0146(12)
    O7 0.0275(8) 0.0350(10) 0.0458(10) 0.0023(8) 0.0110(8) 0.0098(9)
    C16 0.0547(19) 0.0421(17) 0.0537(18) 0.0098(15) 0.0241(16) 0.0009(14)
    C17 0.047(3) 0.045(4) 0.054(3) 0.014(2) 0.025(3) 0.012(3)
    C18 0.0547(19) 0.0421(17) 0.0537(18) 0.0098(15) 0.0241(16) 0.0009(14)
    C19 0.047(3) 0.045(4) 0.054(3) 0.014(2) 0.025(3) 0.012(3)
_geom_special_details
;
All s.u.'s (except the s.u. in the dihedral angle between two l.s. planes) are
estimated using the full covariance matrix. The cell s.u.'s are taken into
account individually in the estimation of s.u.'s in distances, angles and
torsion angles; correlations between s.u.'s in cell parameters are only used
when they are defined by crystal symmetry. An approximate (isotropic)
treatment of cell s.u.'s is used for estimating s.u.'s involving l.s. planes.
;
loop_
    _geom_bond_atom_site_label_1
    _geom_bond_atom_site_label_2
    _geom_bond_site_symmetry_2
    _geom_bond_distance
    _geom_bond_publ_flag
    O1 C2 . 1.353(3) ?
    O1 H1o . 0.86(3) ?
    O2 C4 . 1.372(2) ?
    O2 H2o . 0.83(3) ?
    O3 C8 . 1.232(3) ?
    O4 C10 . 1.417(3) ?
    O4 H4o . 0.833(10) ?
    O5 C11 . 1.222(3) ?
    O6 C11 . 1.342(2) ?
    O6 C12 . 1.478(2) ?
    N1 C7 . 1.287(3) ?
    N1 N2 . 1.386(2) ?
    N2 C8 . 1.343(3) ?
    N2 H2n . 0.855(10) ?
    N3 C11 . 1.340(3) ?
    N3 C9 . 1.447(2) ?
    N3 H3n . 0.86(3) ?
    C1 C6 . 1.405(3) ?
    C1 C2 . 1.412(3) ?
    C1 C7 . 1.453(3) ?
    C2 C3 . 1.389(3) ?
    C3 C4 . 1.388(3) ?
    C3 H3 . 0.9500 ?
    C4 C5 . 1.394(3) ?
    C5 C6 . 1.385(3) ?
    C5 H5 . 0.9500 ?
    C6 H6 . 0.9500 ?
    C7 H7 . 0.9500 ?
    C8 C9 . 1.525(3) ?
    C9 C10 . 1.535(3) ?
    C9 H9 . 1.0000 ?
    C10 H10A . 0.9900 ?
    C10 H10B . 0.9900 ?
    C12 C13 . 1.512(4) ?
    C12 C14 . 1.516(4) ?
    C12 C15 . 1.521(3) ?
    C13 H13A . 0.9800 ?
    C13 H13B . 0.9800 ?
    C13 H13C . 0.9800 ?
    C14 H14A . 0.9800 ?
    C14 H14B . 0.9800 ?
    C14 H14C . 0.9800 ?
    C15 H15A . 0.9800 ?
    C15 H15B . 0.9800 ?
    C15 H15C . 0.9800 ?
    O7 C18 . 1.400(9) ?
    O7 C16 . 1.460(8) ?
    O7 H7O . 0.842(10) ?
    C16 C17 . 1.450(12) ?
    C16 H16A . 0.9900 ?
    C16 H16B . 0.9900 ?
    C17 H17A . 0.9800 ?
    C17 H17B . 0.9800 ?
    C17 H17C . 0.9800 ?
    C18 C19 . 1.47(2) ?
    C18 H18A . 0.9900 ?
    C18 H18B . 0.9900 ?
    C19 H19A . 0.9800 ?
    C19 H19B . 0.9800 ?
    C19 H19C . 0.9800 ?
loop_
    _geom_angle_atom_site_label_1
    _geom_angle_atom_site_label_2
    _geom_angle_atom_site_label_3
    _geom_angle_site_symmetry_1
    _geom_angle_site_symmetry_3
    _geom_angle
    _geom_angle_publ_flag
    C2 O1 H1o . . 109(3) ?
    C4 O2 H2o . . 108(2) ?
    C10 O4 H4o . . 109(2) ?
    C11 O6 C12 . . 122.20(16) ?
    C7 N1 N2 . . 114.81(18) ?
    C8 N2 N1 . . 121.30(18) ?
    C8 N2 H2n . . 122.1(18) ?
    N1 N2 H2n . . 116.4(18) ?
    C11 N3 C9 . . 119.41(16) ?
    C11 N3 H3n . . 116.2(18) ?
    C9 N3 H3n . . 118.0(19) ?
    C6 C1 C2 . . 118.39(18) ?
    C6 C1 C7 . . 119.2(2) ?
    C2 C1 C7 . . 122.35(18) ?
    O1 C2 C3 . . 117.67(19) ?
    O1 C2 C1 . . 121.84(18) ?
    C3 C2 C1 . . 120.49(18) ?
    C2 C3 C4 . . 119.5(2) ?
    C2 C3 H3 . . 120.3 ?
    C4 C3 H3 . . 120.3 ?
    O2 C4 C3 . . 116.6(2) ?
    O2 C4 C5 . . 121.99(18) ?
    C3 C4 C5 . . 121.43(18) ?
    C6 C5 C4 . . 118.80(19) ?
    C6 C5 H5 . . 120.6 ?
    C4 C5 H5 . . 120.6 ?
    C5 C6 C1 . . 121.4(2) ?
    C5 C6 H6 . . 119.3 ?
    C1 C6 H6 . . 119.3 ?
    N1 C7 C1 . . 120.9(2) ?
    N1 C7 H7 . . 119.6 ?
    C1 C7 H7 . . 119.6 ?
    O3 C8 N2 . . 124.15(19) ?
    O3 C8 C9 . . 123.30(18) ?
    N2 C8 C9 . . 112.44(18) ?
    N3 C9 C8 . . 112.03(17) ?
    N3 C9 C10 . . 109.30(16) ?
    C8 C9 C10 . . 109.66(16) ?
    N3 C9 H9 . . 108.6 ?
    C8 C9 H9 . . 108.6 ?
    C10 C9 H9 . . 108.6 ?
    O4 C10 C9 . . 112.07(18) ?
    O4 C10 H10A . . 109.2 ?
    C9 C10 H10A . . 109.2 ?
    O4 C10 H10B . . 109.2 ?
    C9 C10 H10B . . 109.2 ?
    H10A C10 H10B . . 107.9 ?
    O5 C11 O6 . . 126.34(19) ?
    O5 C11 N3 . . 123.4(2) ?
    O6 C11 N3 . . 110.28(17) ?
    O6 C12 C13 . . 109.8(2) ?
    O6 C12 C14 . . 109.9(2) ?
    C13 C12 C14 . . 113.6(2) ?
    O6 C12 C15 . . 101.66(17) ?
    C13 C12 C15 . . 110.2(2) ?
    C14 C12 C15 . . 111.0(2) ?
    C12 C13 H13A . . 109.5 ?
    C12 C13 H13B . . 109.5 ?
    H13A C13 H13B . . 109.5 ?
    C12 C13 H13C . . 109.5 ?
    H13A C13 H13C . . 109.5 ?
    H13B C13 H13C . . 109.5 ?
    C12 C14 H14A . . 109.5 ?
    C12 C14 H14B . . 109.5 ?
    H14A C14 H14B . . 109.5 ?
    C12 C14 H14C . . 109.5 ?
    H14A C14 H14C . . 109.5 ?
    H14B C14 H14C . . 109.5 ?
    C12 C15 H15A . . 109.5 ?
    C12 C15 H15B . . 109.5 ?
    H15A C15 H15B . . 109.5 ?
    C12 C15 H15C . . 109.5 ?
    H15A C15 H15C . . 109.5 ?
    H15B C15 H15C . . 109.5 ?
    C18 O7 C16 . . 0(3) ?
    C18 O7 H7o . . 114(3) ?
    C16 O7 H7o . . 114(3) ?
    O7 C16 C17 . . 112.6(7) ?
    O7 C16 H16A . . 109.1 ?
    C17 C16 H16A . . 109.1 ?
    O7 C16 H16B . . 109.1 ?
    C17 C16 H16B . . 109.1 ?
    H16A C16 H16B . . 107.8 ?
    O7 C18 C19 . . 112.6(15) ?
    O7 C18 H18A . . 109.1 ?
    C19 C18 H18A . . 109.1 ?
    O7 C18 H18B . . 109.1 ?
    C19 C18 H18B . . 109.1 ?
    H18A C18 H18B . . 107.8 ?
    C18 C19 H19A . . 109.5 ?
    C18 C19 H19B . . 109.5 ?
    H19A C19 H19B . . 109.5 ?
    C18 C19 H19C . . 109.5 ?
    H19A C19 H19C . . 109.5 ?
    H19B C19 H19C . . 109.5 ?
loop_
    _geom_torsion_atom_site_label_1
    _geom_torsion_atom_site_label_2
    _geom_torsion_atom_site_label_3
    _geom_torsion_atom_site_label_4
    _geom_torsion_site_symmetry_1
    _geom_torsion_site_symmetry_2
    _geom_torsion_site_symmetry_3
    _geom_torsion_site_symmetry_4
    _geom_torsion
    _geom_torsion_publ_flag
    C7 N1 N2 C8 . . . . 169.49(18) ?
    C6 C1 C2 O1 . . . . 179.01(19) ?
    C7 C1 C2 O1 . . . . -2.6(3) ?
    C6 C1 C2 C3 . . . . -0.6(3) ?
    C7 C1 C2 C3 . . . . 177.78(19) ?
    O1 C2 C3 C4 . . . . 178.56(18) ?
    C1 C2 C3 C4 . . . . -1.8(3) ?
    C2 C3 C4 O2 . . . . -176.30(18) ?
    C2 C3 C4 C5 . . . . 2.7(3) ?
    O2 C4 C5 C6 . . . . 177.85(19) ?
    C3 C4 C5 C6 . . . . -1.1(3) ?
    C4 C5 C6 C1 . . . . -1.5(3) ?
    C2 C1 C6 C5 . . . . 2.3(3) ?
    C7 C1 C6 C5 . . . . -176.19(19) ?
    N2 N1 C7 C1 . . . . -179.27(17) ?
    C6 C1 C7 N1 . . . . 170.21(19) ?
    C2 C1 C7 N1 . . . . -8.2(3) ?
    N1 N2 C8 O3 . . . . 0.3(3) ?
    N1 N2 C8 C9 . . . . 176.62(17) ?
    C11 N3 C9 C8 . . . . -78.9(2) ?
    C11 N3 C9 C10 . . . . 159.32(19) ?
    O3 C8 C9 N3 . . . . -33.9(3) ?
    N2 C8 C9 N3 . . . . 149.72(17) ?
    O3 C8 C9 C10 . . . . 87.7(2) ?
    N2 C8 C9 C10 . . . . -88.7(2) ?
    N3 C9 C10 O4 . . . . 58.1(2) ?
    C8 C9 C10 O4 . . . . -65.0(2) ?
    C12 O6 C11 O5 . . . . -9.2(4) ?
    C12 O6 C11 N3 . . . . 172.7(2) ?
    C9 N3 C11 O5 . . . . 12.9(4) ?
    C9 N3 C11 O6 . . . . -168.91(18) ?
    C11 O6 C12 C13 . . . . 69.9(3) ?
    C11 O6 C12 C14 . . . . -55.8(3) ?
    C11 O6 C12 C15 . . . . -173.4(2) ?
    C18 O7 C16 C17 . . . . -10E1(8)
                                   ?
    C16 O7 C18 C19 . . . .  5E1(8)
                                  ?
loop_
    _geom_hbond_atom_site_label_D
    _geom_hbond_atom_site_label_H
    _geom_hbond_atom_site_label_A
    _geom_hbond_site_symmetry_A
    _geom_hbond_distance_DH
    _geom_hbond_distance_HA
    _geom_hbond_distance_DA
    _geom_hbond_angle_DHA
    O1 H1o N1 1_555 0.86(3) 1.89(3) 2.643(3) 147(3)
    N2 H2n O3 4_557 0.86(3) 1.913(17) 2.760(2) 171(2)
    O2 H2o O5 2_557 0.83(3) 1.86(3) 2.669(3) 165(3)
    N3 H3n O4 2_657 0.86(3) 2.08(3) 2.926(3) 173(2)
    O4 H4o O7 4_556 0.833(10) 1.94(2) 2.761(3) 167(3)
    O7 H7o O2 2_556 0.842(10) 2.051(18) 2.858(2) 162(4)
