# Supplementary material for: tert-Butyl N-{(1S)-1-[(2,4-dihy­droxy­benzyl­idene)hydrazinecarbon­yl]-2-hy­droxy­eth­yl}carbamate ethanol monosolvate
Source: Acta Crystallogr Sect E Struct Rep Online. 2011 Feb 9;67(Pt 3):o581–2. doi: 10.1107/S1600536811003795 (PMC3052090; doi:10.1107/S1600536811003795)
Supplement: Supplementary file 2 [file e-67-0o581-Isup2.hkl]

#
# h,k,l, Fc-squared, Fo-squared, sigma(Fo-squared) and status flag
#
data_I
_shelx_title ' 0761                   R =  New: C2'
_shelx_refln_list_code          4
_shelx_F_calc_maximum      145.81
_exptl_crystal_F_000       824.00
_reflns_d_resolution_high  0.7697
 
loop_
 _symmetry_equiv_pos_as_xyz
 'x, y, z'
 '-x, y, -z'
 'x+1/2, y+1/2, z'
 '-x+1/2, y+1/2, -z'
 
_cell_length_a    17.4054
_cell_length_b     8.7266
_cell_length_c    15.0105
_cell_angle_alpha  90.000
_cell_angle_beta  122.219
_cell_angle_gamma  90.000
 
_shelx_F_squared_multiplier     1.000
 
loop_
 _refln_index_h
 _refln_index_k
 _refln_index_l
 _refln_F_squared_calc
 _refln_F_squared_meas
 _refln_F_squared_sigma
 _refln_observed_status
   4   0   0      356.60      445.95      5.21 o
   6   0   0     1918.80     2417.05     29.42 o
   8   0   0      798.36     1083.99     12.37 o
  10   0   0      444.14      449.86     12.69 o
  12   0   0     1985.69     2107.34     30.07 o
  14   0   0       13.71        8.43      3.57 o
  16   0   0       52.60       57.22      4.96 o
  18   0   0      332.98      388.82     11.46 o
   3   1   0      832.35      786.31      7.84 o
   5   1   0     6737.46     6870.17     50.85 o
   7   1   0     6205.10     6778.66     52.12 o
   9   1   0      141.28      145.16      2.77 o
  11   1   0       31.29       22.24      1.45 o
  13   1   0      541.89      517.41      9.15 o
  15   1   0      189.28      167.73      6.42 o
  17   1   0       27.81       25.19      6.30 o
  19   1   0       45.54       48.60      2.65 o
   2   2   0       41.73       76.86      1.98 o
   4   2   0     2704.52     2573.94     20.66 o
   6   2   0     7150.54     7185.58     54.71 o
   8   2   0      976.64      998.07     11.12 o
  10   2   0       99.56       94.79      1.95 o
  12   2   0     1243.19     1323.71     13.01 o
  14   2   0      188.76      170.22      4.40 o
  16   2   0      153.72      147.44      5.98 o
  18   2   0      221.55      233.42      8.28 o
   1   3   0     4044.62     3747.90     33.14 o
   3   3   0     4586.07     4372.80     37.21 o
   5   3   0     4859.46     5311.63     42.05 o
   7   3   0     2376.58     2341.09     29.07 o
   9   3   0      138.24      146.58      2.80 o
  11   3   0      202.38      210.03      4.64 o
  13   3   0      974.18      833.32     30.87 o
  15   3   0       21.98       40.37      3.73 o
  17   3   0        5.45        4.54      2.83 o
   0   4   0     5293.25     5589.30     76.00 o
   2   4   0     2195.80     2448.62     35.97 o
   4   4   0      195.47      185.25      3.64 o
   6   4   0      693.81      812.66     11.17 o
   8   4   0      103.45       69.71      1.56 o
  10   4   0      556.09      568.29      7.24 o
  12   4   0       13.62       10.85      1.19 o
  14   4   0      116.53      109.30      4.24 o
  16   4   0       43.95       51.53      3.44 o
   1   5   0      649.74      831.04     10.58 o
   3   5   0      874.39      884.10     10.80 o
   5   5   0      282.55      229.29      3.47 o
   7   5   0     1887.96     1820.55     26.77 o
   9   5   0      169.48      159.93      3.36 o
  11   5   0      311.95      311.38     10.42 o
  13   5   0      269.18      227.22     11.26 o
  15   5   0        1.95        1.58      3.90 o
  17   5   0       71.34       65.79      4.86 o
   0   6   0     2352.74     2709.41     37.91 o
   2   6   0      377.12      382.20      8.67 o
   4   6   0      147.47      147.48      2.66 o
   6   6   0      196.67      180.76      4.51 o
   8   6   0      718.29      759.37     15.02 o
  10   6   0       87.69       83.64      3.83 o
  12   6   0       80.71       56.91      5.68 o
  14   6   0        7.60        0.14      1.82 o
  16   6   0       34.10       41.61      6.64 o
   1   7   0      463.47      449.83     10.83 o
   3   7   0      239.51      231.79      4.23 o
   5   7   0     1183.01     1216.65     17.31 o
   7   7   0     2157.37     2127.09     41.48 o
   9   7   0       52.99       49.10      5.21 o
  11   7   0      100.88       95.49      7.56 o
  13   7   0       62.54       74.95      4.29 o
  15   7   0      121.12      128.44      5.55 o
   0   8   0      139.43      145.83      7.59 o
   2   8   0      112.52       82.97      3.28 o
   4   8   0       29.33       33.84      1.90 o
   6   8   0      601.03      618.02     11.45 o
   8   8   0       17.92       17.69      2.26 o
  10   8   0       11.63        9.83      2.33 o
  12   8   0        3.54        1.75      1.93 o
   1   9   0      234.21      226.59      9.10 o
   3   9   0       28.86       18.56      2.50 o
   5   9   0      584.19      638.71     24.09 o
   7   9   0       93.30       88.74      4.69 o
   9   9   0      307.22      311.62      9.66 o
  11   9   0      124.79      107.77      7.11 o
   0  10   0       17.99       11.53     10.83 o
   2  10   0      309.60      294.03      7.48 o
   4  10   0       49.78       47.17      4.73 o
   6  10   0      105.97       96.87      5.55 o
   8  10   0       40.44       59.31     10.64 o
   1  11   0       89.72       62.79      5.44 o
   3  11   0       27.01       23.08      2.64 o
 -18   0   1      395.71      400.65     16.48 o
 -16   0   1      100.26      101.72      9.82 o
 -14   0   1      533.13      512.24     13.37 o
 -12   0   1     1003.63     1030.92     13.99 o
 -10   0   1       59.86       40.13      1.41 o
  -8   0   1     2943.57     3137.58     35.99 o
  -6   0   1      138.97      144.28      2.59 o
  -4   0   1      791.19      701.80      9.03 o
   2   0   1     1880.89     1970.14     22.33 o
   4   0   1     1958.98     2138.48     23.06 o
   6   0   1     4118.21     4599.15     55.32 o
   8   0   1        1.88        4.16      1.67 o
  10   0   1       22.32       20.70      1.95 o
  12   0   1     1965.81     1847.27     26.45 o
  14   0   1      285.93      284.75     14.95 o
  16   0   1        0.26        5.13      5.50 o
  18   0   1      186.60      185.43      6.87 o
 -19   1   1       60.85       59.17      4.89 o
 -17   1   1       22.80       27.31      2.92 o
 -15   1   1      173.94      151.65      9.72 o
 -13   1   1      646.93      623.18      7.76 o
 -11   1   1     1285.72     1200.46     17.78 o
  -9   1   1     2516.31     2529.52     21.04 o
  -7   1   1     1002.62     1219.79      9.99 o
  -5   1   1      701.97      660.49      5.73 o
  -3   1   1     1824.54     1913.29     16.97 o
   1   1   1      199.99      195.04      2.41 o
   3   1   1      570.76      540.05      6.76 o
   5   1   1        5.43        1.41      0.81 o
   7   1   1     1947.31     2138.99     17.61 o
   9   1   1       10.06        6.44      1.18 o
  11   1   1      394.54      397.75      7.48 o
  13   1   1      252.27      236.63      4.77 o
  15   1   1      110.49      124.50     10.51 o
  17   1   1       65.02       71.54      4.71 o
 -18   2   1      151.94      158.26      6.44 o
 -16   2   1      111.00      119.20      6.92 o
 -14   2   1     1110.45     1142.33     12.72 o
 -12   2   1      869.00      858.29     14.41 o
 -10   2   1      143.04      130.28      3.51 o
  -8   2   1      733.62      794.23      6.96 o
  -6   2   1     1375.85     1502.88     13.47 o
  -4   2   1    10403.19     9852.26     99.04 o
  -2   2   1     1611.00     1558.87     14.70 o
   2   2   1     2897.59     2757.70     21.95 o
   4   2   1     2303.30     2256.99     18.25 o
   6   2   1     2819.55     2898.08     27.30 o
   8   2   1       29.66       32.45      1.92 o
  10   2   1      331.01      316.71      6.85 o
  12   2   1     2123.95     2186.02     29.18 o
  14   2   1       65.15       62.30      4.57 o
  16   2   1      195.51      210.09      9.91 o
  18   2   1       97.58       99.40      5.18 o
 -19   3   1      146.47      155.44      8.33 o
 -17   3   1       86.25       85.28      6.84 o
 -15   3   1      180.24      182.70      6.31 o
 -13   3   1      189.95      205.33      6.29 o
 -11   3   1      424.71      412.52      6.38 o
  -9   3   1      462.64      490.72      7.68 o
  -7   3   1      988.67     1074.37     11.99 o
  -5   3   1      277.15      372.91      5.64 o
  -3   3   1      798.29      828.09      7.51 o
  -1   3   1      216.28      170.07      4.37 o
   1   3   1     3269.54     3097.23     44.10 o
   3   3   1     1878.42     1911.01     24.04 o
   5   3   1     3435.79     3882.23     30.18 o
   7   3   1     1317.34     1290.33     11.50 o
   9   3   1      621.99      636.62      6.70 o
  11   3   1       56.55       57.03      3.74 o
  13   3   1      354.40      350.36      6.49 o
  15   3   1      257.06      298.43     11.78 o
  17   3   1       40.44       42.61      3.73 o
 -18   4   1       52.56       61.37      5.48 o
 -16   4   1      296.83      284.17      5.57 o
 -14   4   1      323.57      295.73      8.77 o
 -12   4   1      280.78      307.33      6.96 o
 -10   4   1       35.05       31.19      1.34 o
  -8   4   1      309.47      315.77      4.21 o
  -6   4   1      912.87      911.18      9.05 o
  -4   4   1     2631.89     2638.50     23.02 o
  -2   4   1     1630.62     1542.88     16.79 o
   0   4   1      871.47      934.76     11.14 o
   2   4   1     2560.66     2691.02     23.44 o
   4   4   1      727.92      743.96      7.05 o
   6   4   1      528.30      596.98      6.24 o
   8   4   1      905.30      940.81     10.70 o
  10   4   1      407.30      405.22      7.93 o
  12   4   1      878.93      875.51     14.67 o
  14   4   1       90.49       91.29      4.22 o
  16   4   1       59.50       58.62      3.08 o
 -17   5   1      251.00      256.01      8.31 o
 -15   5   1      177.01      197.17      7.33 o
 -13   5   1      180.49      158.56      4.80 o
 -11   5   1       64.06       54.16      2.59 o
  -9   5   1      466.66      484.42      5.97 o
  -7   5   1     3786.91     3814.59     32.40 o
  -5   5   1      326.14      342.67      5.26 o
  -3   5   1      626.41      611.97     10.69 o
  -1   5   1      465.04      496.22      6.38 o
   1   5   1      318.76      383.07      4.88 o
   3   5   1     1342.21     1321.13     11.71 o
   5   5   1     1904.33     1909.62     18.27 o
   7   5   1     1538.45     1496.89     19.55 o
   9   5   1      448.12      389.34      9.03 o
  11   5   1      108.63      100.58      4.43 o
  13   5   1      132.60      112.07      3.70 o
  15   5   1      124.50      105.44      8.33 o
 -16   6   1       23.63       17.32      3.25 o
 -14   6   1       79.24       96.26      5.16 o
 -12   6   1      220.04      218.97      4.98 o
 -10   6   1      159.87      162.79     10.52 o
  -8   6   1     1473.61     1509.96     18.25 o
  -6   6   1      443.37      396.98      6.75 o
  -4   6   1     1030.03     1021.33     11.57 o
  -2   6   1      347.88      390.79      6.91 o
   0   6   1       39.93       40.77      2.69 o
   2   6   1     1311.41     1284.38     13.38 o
   4   6   1     1307.51     1335.14     13.04 o
   6   6   1        0.26        1.59      1.32 o
   8   6   1      203.05      201.84      5.01 o
  10   6   1       65.41       59.35      4.35 o
  12   6   1        9.68        6.40      2.85 o
  14   6   1      122.38      142.15      5.12 o
 -15   7   1       36.41       46.52      4.39 o
 -13   7   1       66.37       70.17      5.46 o
 -11   7   1      411.35      458.97     13.02 o
  -9   7   1      316.47      279.10      9.74 o
  -7   7   1     1076.63     1134.06     24.93 o
  -5   7   1      594.57      597.81      7.90 o
  -3   7   1      207.66      206.95      3.88 o
  -1   7   1       97.22       96.00      4.28 o
   1   7   1      335.53      297.30      7.36 o
   3   7   1      432.24      458.31      7.71 o
   5   7   1      414.95      393.69      6.77 o
   7   7   1      214.32      186.93      5.97 o
   9   7   1       23.40       24.11      2.47 o
  11   7   1      358.32      327.57      8.65 o
  13   7   1      212.38      233.47     13.22 o
 -14   8   1      633.35      700.88     17.02 o
 -12   8   1      113.29      139.06      4.92 o
 -10   8   1      126.14      134.95      9.19 o
  -8   8   1      194.33      192.08      6.58 o
  -6   8   1      553.15      596.52     17.43 o
  -4   8   1      256.81      274.05      6.93 o
  -2   8   1      505.03      472.09      6.96 o
   0   8   1      134.26      104.32      2.41 o
   2   8   1       25.53       24.36      2.78 o
   4   8   1      632.75      674.97      8.99 o
   6   8   1       56.32       54.75      3.01 o
   8   8   1        4.48        4.02      1.90 o
  10   8   1       18.73       23.62      4.19 o
  12   8   1      108.68      120.64      7.41 o
 -11   9   1       57.27       58.01      9.27 o
  -9   9   1       63.32       70.07      7.85 o
  -7   9   1       25.61       34.71      4.37 o
  -5   9   1      359.67      385.36      9.81 o
  -3   9   1       25.44       19.96      2.86 o
  -1   9   1       98.66       82.77      6.12 o
   1   9   1       97.16       97.80      6.03 o
   3   9   1       98.60       91.42      2.50 o
   5   9   1      524.93      585.31     18.39 o
   7   9   1      256.82      249.11      8.53 o
   9   9   1      152.91      174.14      8.62 o
  -8  10   1       21.66       12.26      2.80 o
  -6  10   1      131.99      122.98      7.14 o
  -4  10   1       34.41       30.57      3.22 o
  -2  10   1      182.11      170.08      6.70 o
   0  10   1      305.35      276.50      6.48 o
   2  10   1       49.40       49.40      5.35 o
   4  10   1       65.02       77.20      6.78 o
   6  10   1      148.35      168.63     11.09 o
   8  10   1       22.93       24.35      3.64 o
  -5  11   1      111.60      113.35     11.67 o
  -3  11   1        0.99        4.25      2.79 o
  -1  11   1       46.87       34.55      3.78 o
   1  11   1       20.29       28.09     12.18 o
   3  11   1       24.51       23.87      2.59 o
 -20   0   2      324.71      362.55     12.69 o
 -18   0   2       31.07       45.42      5.12 o
 -16   0   2       77.08       89.82      3.74 o
 -14   0   2      498.51      516.59     13.94 o
 -12   0   2       75.35       96.95      3.83 o
 -10   0   2      865.13      812.02     13.27 o
  -8   0   2      574.23      585.78     13.56 o
  -6   0   2     6917.68     6428.53     71.65 o
  -4   0   2    19492.84    18031.67    555.24 o
   0   0   2     8070.53     7353.06    101.69 o
   2   0   2     1133.47     1003.50     10.95 o
   4   0   2      237.78      202.48      3.42 o
   6   0   2        1.13        1.95      1.80 o
   8   0   2     2951.87     3196.73     35.08 o
  10   0   2      461.17      415.96      8.37 o
  12   0   2      280.51      270.54      8.30 o
  14   0   2        0.14       -2.54      5.24 o
  16   0   2      143.88      130.77     10.04 o
 -19   1   2        5.42       12.04      2.42 o
 -17   1   2       60.63       58.35      3.92 o
 -15   1   2       13.22       22.39      2.69 o
 -13   1   2     3132.53     3083.14     39.73 o
 -11   1   2      112.46      102.40      2.56 o
  -9   1   2      780.32      765.75      7.11 o
  -7   1   2     2227.02     2556.35     20.11 o
  -5   1   2     2127.44     1876.63     14.77 o
  -3   1   2    18717.43    18175.67    324.30 o
  -1   1   2      252.62      194.17      2.27 o
   1   1   2     3369.00     3058.09     23.39 o
   3   1   2     4092.36     3554.02     33.02 o
   5   1   2     5466.18     5551.86     42.53 o
   7   1   2      309.21      313.62      4.54 o
   9   1   2      427.63      412.69      5.32 o
  11   1   2     1609.06     1509.97     33.35 o
  13   1   2     1980.26     1962.08     23.47 o
  15   1   2       50.92       50.19      5.26 o
  17   1   2      119.83       92.24      4.00 o
 -18   2   2      119.02      116.79      7.13 o
 -16   2   2      117.94       89.12      2.52 o
 -14   2   2     1626.05     1456.01     20.83 o
 -12   2   2      626.25      601.08      6.95 o
 -10   2   2      348.65      372.33      5.36 o
  -8   2   2     1162.31     1342.26     14.32 o
  -6   2   2     1239.03     1335.43     10.73 o
  -4   2   2     1323.26     1564.59     17.52 o
  -2   2   2     4353.73     4454.03     40.29 o
   0   2   2    17344.09    16834.65    211.86 o
   2   2   2     1698.62     1569.79     12.77 o
   4   2   2     2358.99     2525.67     19.77 o
   6   2   2     2468.38     2508.40     25.58 o
   8   2   2        8.55       13.28      1.89 o
  10   2   2       34.36       34.27      2.68 o
  12   2   2      595.17      596.40     13.34 o
  14   2   2       18.02       12.74      1.56 o
  16   2   2      231.76      256.33      6.73 o
 -19   3   2       11.69        6.13      2.57 o
 -17   3   2       66.97       61.09      4.73 o
 -15   3   2      202.28      195.53      3.13 o
 -13   3   2      816.47      838.57      9.34 o
 -11   3   2      112.00      107.26      1.91 o
  -9   3   2      247.04      267.37      3.69 o
  -7   3   2     6787.45     7060.90     71.31 o
  -5   3   2     1226.73     1037.15     14.45 o
  -3   3   2     3723.66     3811.27     59.25 o
  -1   3   2     3639.44     3714.26     43.96 o
   1   3   2     2694.63     2850.82     26.10 o
   3   3   2      498.03      494.69      5.70 o
   5   3   2     3247.23     3588.45     32.71 o
   7   3   2      484.84      530.25      5.34 o
   9   3   2      150.86      161.18      3.06 o
  11   3   2      219.45      204.76      8.73 o
  13   3   2      516.44      518.72     17.08 o
  15   3   2       17.53       16.76      3.48 o
  17   3   2       43.73       41.82      3.73 o
 -18   4   2       31.52       23.10      2.97 o
 -16   4   2      280.59      271.15      9.46 o
 -14   4   2      187.46      153.45      4.32 o
 -12   4   2       41.53       42.37      2.10 o
 -10   4   2      280.39      271.70      5.75 o
  -8   4   2     1134.64     1196.46     13.39 o
  -6   4   2      425.48      434.60      7.29 o
  -4   4   2       46.01       34.20      1.47 o
  -2   4   2      403.33      355.35      5.76 o
   0   4   2      688.18      792.62     11.90 o
   2   4   2     1909.45     1804.59     20.28 o
   4   4   2      958.63      831.47      9.76 o
   6   4   2      477.06      382.14      4.46 o
   8   4   2      891.90      884.28     10.46 o
  10   4   2      661.44      645.34      8.11 o
  12   4   2      608.17      630.32     10.31 o
  14   4   2       16.30       19.12      2.61 o
  16   4   2       25.04       23.74      3.99 o
 -17   5   2       66.97       79.06     10.46 o
 -15   5   2      244.83      269.14     11.46 o
 -13   5   2      243.64      220.90      5.47 o
 -11   5   2      105.81       99.93      3.36 o
  -9   5   2       29.40       26.81      2.10 o
  -7   5   2      859.61      847.59      9.24 o
  -5   5   2      140.56      111.29      4.02 o
  -3   5   2      826.79      753.73      8.45 o
  -1   5   2     1819.16     1680.82     19.62 o
   1   5   2      189.73      198.88      5.71 o
   3   5   2      237.16      266.80      4.28 o
   5   5   2     2742.15     2805.39     25.00 o
   7   5   2      469.22      427.33      7.14 o
   9   5   2       14.84       12.92      1.83 o
  11   5   2      305.46      276.81      6.74 o
  13   5   2      175.00      168.50      7.16 o
  15   5   2      164.57      168.47     10.99 o
 -16   6   2      182.40      216.56     13.88 o
 -14   6   2       99.41      103.49      7.30 o
 -12   6   2      252.03      228.94     11.42 o
 -10   6   2      331.49      326.24      6.16 o
  -8   6   2      121.34      106.61      4.29 o
  -6   6   2       56.09       56.94      2.41 o
  -4   6   2      182.77      140.70      3.68 o
  -2   6   2     1168.83     1207.47     18.06 o
   0   6   2      142.70      140.98      5.32 o
   2   6   2       43.59       49.88      1.42 o
   4   6   2      266.70      258.94      4.79 o
   6   6   2     1345.56     1353.01     14.91 o
   8   6   2      308.42      302.52      9.20 o
  10   6   2      470.74      539.84     15.04 o
  12   6   2       12.08       11.74      1.44 o
  14   6   2       22.50       29.10      9.24 o
 -15   7   2       51.07       50.38      6.06 o
 -13   7   2       24.04       24.71      2.06 o
 -11   7   2       43.42       40.41      3.68 o
  -9   7   2       15.41       16.07      1.45 o
  -7   7   2     1723.58     1712.71     22.85 o
  -5   7   2     1305.36     1272.34     15.37 o
  -3   7   2      246.78      249.59      8.43 o
  -1   7   2      115.19      137.38      4.81 o
   1   7   2       31.99       30.43      2.59 o
   3   7   2      657.00      644.62     11.43 o
   5   7   2      624.95      561.12     10.43 o
   7   7   2       20.15       24.37      2.80 o
   9   7   2      104.31       97.12      6.11 o
  11   7   2      411.85      398.53     15.45 o
  13   7   2       86.20       86.41      4.28 o
 -14   8   2      305.79      316.56     11.71 o
 -12   8   2       19.68       24.34      2.23 o
 -10   8   2       74.47       86.58      8.02 o
  -8   8   2      336.08      379.21     14.30 o
  -6   8   2      257.17      249.33     14.02 o
  -4   8   2      108.92      126.73      3.77 o
  -2   8   2      669.87      645.80     12.88 o
   0   8   2      289.05      267.99      8.88 o
   2   8   2      101.71       86.85      3.35 o
   4   8   2     1484.29     1497.83     19.34 o
   6   8   2       44.46       32.92      3.40 o
   8   8   2       98.66      110.51      5.23 o
  10   8   2       47.41       49.32      5.28 o
  12   8   2       88.06       80.70      3.57 o
 -11   9   2       61.41       64.21      4.88 o
  -9   9   2       41.55       35.89      3.43 o
  -7   9   2      359.05      358.51     11.69 o
  -5   9   2       64.82       61.49      3.71 o
  -3   9   2      131.84      128.18      2.99 o
  -1   9   2       59.52       70.43      4.14 o
   1   9   2      353.38      334.14      6.97 o
   3   9   2      278.13      292.71      7.96 o
   5   9   2      196.45      193.66     10.70 o
   7   9   2      303.80      349.05     13.48 o
   9   9   2      109.81      125.02      9.31 o
 -10  10   2       77.78       89.69     11.40 o
  -8  10   2       10.33       12.15      2.26 o
  -6  10   2       14.07       22.89      3.99 o
  -4  10   2       19.25       15.25      2.53 o
  -2  10   2      517.96      567.75     30.29 o
   0  10   2      288.35      279.90     11.04 o
   2  10   2       14.11       20.43      3.69 o
   4  10   2      142.52      153.48      8.72 o
   6  10   2       77.05       83.08      5.25 o
  -5  11   2       25.09       33.71      7.93 o
  -3  11   2       62.14       40.96      5.06 o
  -1  11   2       12.81       14.73      4.45 o
   1  11   2       95.46       93.09      5.42 o
 -20   0   3      778.27      788.71     21.58 o
 -18   0   3      127.04      114.92      6.25 o
 -16   0   3      829.74      785.95     29.73 o
 -14   0   3     3845.02     3877.91     57.82 o
 -12   0   3      287.18      252.07      4.96 o
 -10   0   3       19.31       17.80      0.98 o
  -8   0   3     3723.02     4138.02     47.38 o
  -6   0   3      337.00      332.82      3.93 o
  -4   0   3       15.43       59.22      1.97 o
   0   0   3     2124.30     2057.17     23.16 o
   2   0   3    15795.96    13109.23    203.75 o
   4   0   3     2081.13     2029.16     20.83 o
   6   0   3     1614.83     1827.50     26.55 o
   8   0   3     2390.31     2503.99     35.99 o
  10   0   3        2.94       11.67      3.17 o
  12   0   3      312.55      280.04      9.56 o
  14   0   3        9.80       14.41      4.19 o
  16   0   3       19.79       13.23      2.94 o
 -19   1   3       33.57       37.67      2.08 o
 -17   1   3        7.31        4.33      1.93 o
 -15   1   3      616.84      590.91      8.45 o
 -13   1   3      149.03      128.89      3.49 o
 -11   1   3      719.17      751.07      7.38 o
  -9   1   3     2229.70     2304.00     22.08 o
  -7   1   3     3747.25     3742.37     44.81 o
  -5   1   3     3156.19     3239.43     25.81 o
  -3   1   3     3379.89     3202.89     41.44 o
   1   1   3    11054.59    11234.03     89.55 o
   3   1   3     2537.91     2662.83     22.00 o
   5   1   3     1173.25     1151.75     12.94 o
   7   1   3     1431.28     1525.83     12.68 o
   9   1   3     1441.79     1469.57     15.19 o
  11   1   3      768.71      792.30     12.57 o
  13   1   3      121.38      103.14      4.38 o
  15   1   3      168.39      169.16      8.23 o
 -20   2   3      129.62      129.10     11.88 o
 -18   2   3       47.54       62.08      2.82 o
 -16   2   3       88.51       93.99      5.01 o
 -14   2   3     3678.90     3579.30     49.25 o
 -12   2   3      339.41      358.85      4.20 o
 -10   2   3      277.12      289.95      2.85 o
  -8   2   3      844.21      882.68     13.40 o
  -6   2   3     1308.48     1268.57     13.04 o
  -4   2   3     6263.48     5898.10     51.42 o
  -2   2   3     5954.28     6268.25     52.31 o
   0   2   3     6269.78     6575.85     52.88 o
   2   2   3     2931.35     2640.07     25.33 o
   4   2   3     2118.74     2244.29     21.32 o
   6   2   3     1449.12     1531.08     12.60 o
   8   2   3      824.85      790.52      7.60 o
  10   2   3      549.25      556.14      7.95 o
  12   2   3       45.67       48.69      2.38 o
  14   2   3       36.90       29.83      2.97 o
  16   2   3      108.88      120.81      5.07 o
 -19   3   3      268.95      309.07     14.92 o
 -17   3   3      219.38      225.30     10.75 o
 -15   3   3      699.72      633.45     12.30 o
 -13   3   3      118.09      110.89      2.45 o
 -11   3   3      343.32      349.85      6.32 o
  -9   3   3      512.07      527.68      6.53 o
  -7   3   3     5834.28     6112.09     53.13 o
  -5   3   3      215.76      167.64      3.38 o
  -3   3   3     3954.15     4354.25     36.78 o
  -1   3   3     5604.92     5113.95     74.13 o
   1   3   3      885.57      822.20     12.49 o
   3   3   3      781.44      884.40      9.98 o
   5   3   3      367.47      413.00      5.09 o
   7   3   3     1574.13     1581.71     13.37 o
   9   3   3      241.05      236.37      5.69 o
  11   3   3      604.96      578.92      9.08 o
  13   3   3      317.95      309.90     12.27 o
  15   3   3       51.99       51.03      6.12 o
 -18   4   3       49.10       42.99      5.28 o
 -16   4   3      237.57      247.14      7.27 o
 -14   4   3      791.08      645.30     22.69 o
 -12   4   3      125.09      130.46      2.99 o
 -10   4   3       72.28       41.11      2.45 o
  -8   4   3     2073.56     1989.86     18.90 o
  -6   4   3      111.62      106.53      2.45 o
  -4   4   3     1660.99     1757.67     16.97 o
  -2   4   3     1177.18     1190.41     11.08 o
   0   4   3     1977.58     2138.17     20.19 o
   2   4   3      416.88      504.70      4.98 o
   4   4   3      145.99      154.07      3.50 o
   6   4   3      543.29      532.90      5.63 o
   8   4   3      450.42      406.32      7.28 o
  10   4   3       16.43       10.14      2.06 o
  12   4   3      200.34      214.43      6.10 o
  14   4   3       90.44       87.60      5.72 o
 -17   5   3        4.76        1.14      2.29 o
 -15   5   3       75.78       64.33      6.14 o
 -13   5   3      333.51      307.94     10.40 o
 -11   5   3      232.38      235.70      5.38 o
  -9   5   3     2250.95     2235.74     23.48 o
  -7   5   3       30.27       26.33      1.66 o
  -5   5   3      101.31       78.85      1.71 o
  -3   5   3      520.82      503.44      7.67 o
  -1   5   3     2476.16     2592.11     30.83 o
   1   5   3      698.03      652.74      6.83 o
   3   5   3      406.59      389.84      8.02 o
   5   5   3     1874.22     2011.26     27.90 o
   7   5   3      436.16      454.23      9.59 o
   9   5   3      155.23      156.76      6.28 o
  11   5   3      147.31      116.70      5.65 o
  13   5   3      223.60      234.25      8.54 o
  15   5   3        9.92       22.81      3.29 o
 -16   6   3        5.85        9.65      2.48 o
 -14   6   3      137.99      123.19      5.25 o
 -12   6   3      113.29       95.28      3.37 o
 -10   6   3      443.96      452.30      9.46 o
  -8   6   3      470.88      459.89     10.24 o
  -6   6   3      436.57      376.35      8.37 o
  -4   6   3       34.93       45.27      2.39 o
  -2   6   3       99.08      112.40      2.23 o
   0   6   3      301.45      368.94      7.53 o
   2   6   3      900.43      819.56     13.74 o
   4   6   3      276.80      260.68      3.77 o
   6   6   3     1398.15     1421.79     16.00 o
   8   6   3      437.97      414.12      8.14 o
  10   6   3       23.07       25.38      2.80 o
  12   6   3       85.52       91.86      2.86 o
  14   6   3       87.41      101.84     10.72 o
 -15   7   3        5.82        8.40      2.50 o
 -13   7   3      248.99      227.05      9.56 o
 -11   7   3       16.69       22.56      2.61 o
  -9   7   3     1647.04     1780.60     44.74 o
  -7   7   3      815.92      827.65     13.14 o
  -5   7   3       63.07       53.10      2.31 o
  -3   7   3      435.83      442.22     11.04 o
  -1   7   3      324.46      302.37      7.89 o
   1   7   3      221.45      208.54      5.69 o
   3   7   3      356.91      353.33      4.61 o
   5   7   3      507.82      496.84      9.16 o
   7   7   3      179.06      178.15      4.05 o
   9   7   3       39.03       35.41      3.98 o
  11   7   3       14.36       12.99      3.87 o
 -14   8   3      123.19      151.21      8.21 o
 -12   8   3       22.77       24.00      2.71 o
 -10   8   3       78.34       78.00      6.49 o
  -8   8   3      277.05      295.98      9.72 o
  -6   8   3      886.51      907.38     14.38 o
  -4   8   3      103.52      106.64      6.89 o
  -2   8   3       72.99       57.95      2.04 o
   0   8   3       67.82       52.19      2.06 o
   2   8   3       47.11       42.77      2.04 o
   4   8   3      476.26      463.90      8.79 o
   6   8   3      386.35      398.02     16.12 o
   8   8   3        7.78        5.73      6.30 o
  10   8   3        4.79        6.07      2.85 o
 -13   9   3       72.25       76.20      5.06 o
 -11   9   3      135.03      131.30     10.44 o
  -9   9   3       32.31       20.53      2.05 o
  -7   9   3      167.15      177.62     10.00 o
  -5   9   3      255.41      271.75     10.26 o
  -3   9   3      243.10      252.36      5.68 o
  -1   9   3      104.56      103.99      5.92 o
   1   9   3      387.03      378.55     15.26 o
   3   9   3      119.90      128.04      8.47 o
   5   9   3       89.57       97.13      7.58 o
   7   9   3      159.98      153.32     10.49 o
   9   9   3      126.58      133.70     12.59 o
 -10  10   3      303.44      306.88      9.48 o
  -8  10   3        9.00        8.58      2.94 o
  -6  10   3       41.70       53.21      3.69 o
  -4  10   3      111.08      109.58      5.23 o
  -2  10   3      204.99      241.37      7.60 o
   0  10   3      115.71      106.74      7.79 o
   2  10   3      202.67      222.51      6.52 o
   4  10   3      184.23      170.57      8.13 o
   6  10   3      115.20      104.85      9.71 o
  -5  11   3       23.93       17.02      3.42 o
  -3  11   3        3.45       12.69      4.39 o
  -1  11   3       18.84       23.88      3.00 o
   1  11   3       47.48       43.75      4.81 o
 -20   0   4        1.67       -2.24      2.73 o
 -18   0   4       56.90       42.11      2.42 o
 -16   0   4     1809.64     1856.99     45.49 o
 -14   0   4     3489.53     3516.41     59.97 o
 -12   0   4      128.51      152.43      3.43 o
 -10   0   4     1561.49     1663.07     20.00 o
  -8   0   4       37.29       64.41      3.08 o
  -6   0   4     1234.84     1348.57     14.88 o
  -4   0   4    17596.23    16481.13    360.14 o
   0   0   4     1404.35     1292.95     16.34 o
   2   0   4      220.06      277.94      3.45 o
   4   0   4      609.26      643.13     10.49 o
   6   0   4     3218.96     3462.35     35.70 o
   8   0   4      171.43      157.44      5.13 o
  10   0   4      287.60      241.55      6.01 o
  12   0   4        1.11        3.61      2.75 o
  14   0   4       37.95       31.76      3.52 o
  16   0   4        4.88       11.12      6.19 o
 -21   1   4       90.12      123.22      7.30 o
 -19   1   4       18.16       18.40      3.47 o
 -17   1   4      660.91      647.51     13.32 o
 -15   1   4     1068.10     1092.59     14.26 o
 -13   1   4     2071.87     2029.58     19.67 o
 -11   1   4     1132.22     1134.35      9.07 o
  -9   1   4     1898.19     2022.30     21.06 o
  -7   1   4     1847.79     2045.81     16.25 o
  -5   1   4      481.20      666.30      8.44 o
  -3   1   4     1207.60      999.12     11.57 o
  -1   1   4    21261.78    20295.44    434.87 o
   1   1   4     2907.03     2711.86     21.01 o
   3   1   4      210.62      193.61      1.93 o
   5   1   4     2808.05     2862.77     32.74 o
   7   1   4      591.74      596.34      5.28 o
   9   1   4       53.68       46.41      2.65 o
  11   1   4     1350.00     1300.31     15.54 o
  13   1   4      392.21      368.51      7.92 o
  15   1   4      132.24      163.57      6.50 o
 -20   2   4      125.67      141.21      4.81 o
 -18   2   4      283.29      286.18      8.50 o
 -16   2   4     1335.89     1386.26     16.08 o
 -14   2   4      245.28      234.37      5.38 o
 -12   2   4      927.06      938.01      8.33 o
 -10   2   4      970.39      951.76     11.23 o
  -8   2   4      301.67      255.06      2.84 o
  -6   2   4     1112.77     1107.84     10.36 o
  -4   2   4     3650.41     3472.52     34.90 o
  -2   2   4    14280.44    13306.58    130.01 o
   0   2   4     7004.30     6838.23     53.42 o
   2   2   4      300.88      317.21      4.95 o
   4   2   4      312.13      347.36      4.21 o
   6   2   4      433.88      471.66      4.59 o
   8   2   4       95.80      111.01      3.49 o
  10   2   4      432.04      426.19      8.39 o
  12   2   4      182.05      169.65      5.33 o
  14   2   4       89.53       75.68      4.56 o
 -19   3   4      173.98      154.09      6.79 o
 -17   3   4      142.07      134.02      4.25 o
 -15   3   4      335.18      367.36      4.94 o
 -13   3   4      706.04      659.93      9.10 o
 -11   3   4     2010.39     1987.73     25.07 o
  -9   3   4     2752.08     2860.83     24.31 o
  -7   3   4     1820.52     2034.92     18.07 o
  -5   3   4      919.38      982.08      9.19 o
  -3   3   4     2520.85     2395.89     20.68 o
  -1   3   4     3804.57     3785.61     33.53 o
   1   3   4     1485.55     1494.76     12.78 o
   3   3   4      154.55      114.58      3.30 o
   5   3   4      487.74      433.39      5.01 o
   7   3   4        6.85        2.58      0.91 o
   9   3   4      130.37      126.97      3.69 o
  11   3   4      496.60      507.42     16.63 o
  13   3   4      103.14      108.44      5.32 o
  15   3   4      201.26      196.73      6.60 o
 -18   4   4      125.84      119.39      4.55 o
 -16   4   4       14.90       19.72      2.40 o
 -14   4   4     1743.81     1684.56     20.26 o
 -12   4   4     1061.55     1005.11     10.59 o
 -10   4   4       25.83       34.04      1.26 o
  -8   4   4      349.00      348.64      5.49 o
  -6   4   4      847.55      879.16      8.94 o
  -4   4   4     2312.97     2201.95     21.76 o
  -2   4   4     2999.20     3623.17     31.06 o
   0   4   4     1666.31     1865.36     18.60 o
   2   4   4      431.98      514.69      9.60 o
   4   4   4      267.24      228.95      4.17 o
   6   4   4     2583.78     2519.21     21.44 o
   8   4   4       70.71       52.11      3.29 o
  10   4   4      856.67      891.98     19.14 o
  12   4   4      386.88      404.03      9.89 o
  14   4   4       23.81       20.08      4.53 o
 -19   5   4       53.92       59.95      4.33 o
 -17   5   4       98.95      122.48      7.31 o
 -15   5   4      130.15      128.07      6.25 o
 -13   5   4       55.45       43.59      2.49 o
 -11   5   4      539.38      510.79     11.04 o
  -9   5   4     1481.34     1561.81     15.28 o
  -7   5   4     1190.17     1218.76     15.09 o
  -5   5   4     2664.70     2607.66     26.42 o
  -3   5   4     1262.30     1218.74     11.12 o
  -1   5   4      322.04      239.10      5.57 o
   1   5   4      490.55      493.86      5.45 o
   3   5   4     1424.69     1476.49     15.79 o
   5   5   4      154.19      129.99      2.49 o
   7   5   4        5.34        3.99      1.39 o
   9   5   4       22.27       18.01      2.40 o
  11   5   4      370.94      362.48     13.68 o
  13   5   4        6.89        7.08      1.93 o
 -18   6   4        7.38       15.42      4.75 o
 -16   6   4       50.45       37.51      5.95 o
 -14   6   4      442.30      385.85     10.41 o
 -12   6   4       46.61       57.20      4.21 o
 -10   6   4      661.52      688.86     10.76 o
  -8   6   4      199.05      191.64      6.00 o
  -6   6   4      675.99      616.05      6.79 o
  -4   6   4      121.32      137.18      4.36 o
  -2   6   4     1223.70     1320.58     13.58 o
   0   6   4       83.73       78.23      2.37 o
   2   6   4      300.20      283.52      4.14 o
   4   6   4      393.88      380.14      7.18 o
   6   6   4      615.52      587.61     12.62 o
   8   6   4      199.15      195.89      6.93 o
  10   6   4       45.00       50.85      3.53 o
  12   6   4      225.79      241.18     14.20 o
 -17   7   4       65.09       68.89      7.05 o
 -15   7   4        2.03        5.79      4.16 o
 -13   7   4      104.45      101.51      7.18 o
 -11   7   4       51.46       42.80      3.88 o
  -9   7   4     3027.96     3112.11     53.13 o
  -7   7   4     1583.57     1618.78     23.07 o
  -5   7   4      131.99      147.00      3.88 o
  -3   7   4      617.60      589.88     12.91 o
  -1   7   4      143.38      154.33      4.73 o
   1   7   4      303.12      290.41      4.21 o
   3   7   4      361.57      358.35      9.60 o
   5   7   4      356.87      362.13      7.52 o
   7   7   4      394.07      405.41     11.85 o
   9   7   4      282.92      303.83     14.26 o
  11   7   4       24.70       28.47      4.37 o
 -14   8   4      130.24      162.45      5.83 o
 -12   8   4       47.40       48.92      4.16 o
 -10   8   4       15.34       15.64      1.72 o
  -8   8   4       20.29       21.35      3.96 o
  -6   8   4      425.07      469.53     10.31 o
  -4   8   4      516.40      471.24      8.68 o
  -2   8   4      186.75      173.31      7.40 o
   0   8   4      180.77      161.06      3.44 o
   2   8   4       89.13       83.55      3.20 o
   4   8   4      395.87      383.82     14.22 o
   6   8   4      142.08      124.33      5.50 o
   8   8   4       49.79       51.66      7.60 o
  10   8   4       16.13       13.02      4.20 o
 -13   9   4       52.44       53.59      3.44 o
 -11   9   4       21.53       23.38      5.22 o
  -9   9   4      356.64      360.97     15.08 o
  -7   9   4      123.05      131.14      9.80 o
  -5   9   4      221.40      233.75     14.64 o
  -3   9   4      135.25      128.69      4.21 o
  -1   9   4       18.22       14.06      2.01 o
   1   9   4      257.06      263.20     10.73 o
   3   9   4       78.46       81.97      7.94 o
   5   9   4       41.78       57.14      6.04 o
   7   9   4       43.51       71.30      5.94 o
 -10  10   4       77.60       59.98      6.76 o
  -8  10   4        6.48        3.91      6.72 o
  -6  10   4       92.26       87.33      5.09 o
  -4  10   4       34.24       27.85      5.85 o
  -2  10   4       43.16       42.64      2.72 o
   0  10   4       13.60       12.31      2.83 o
   2  10   4      223.33      243.87      9.11 o
   4  10   4      396.94      427.95     15.28 o
  -3  11   4       45.15       53.04      9.37 o
  -1  11   4       23.44       18.59      3.75 o
 -20   0   5        0.35       -0.28      2.24 o
 -18   0   5        0.60       -0.24      1.90 o
 -16   0   5       39.69       33.88      4.27 o
 -14   0   5      294.97      263.58      8.01 o
 -12   0   5      336.12      337.95      6.60 o
 -10   0   5      616.09      508.76      9.11 o
  -8   0   5      125.84      139.39      4.02 o
  -6   0   5     2516.57     2854.40     50.39 o
  -4   0   5      543.98      489.71      7.46 o
  -2   0   5      841.47      790.77     12.96 o
   0   0   5       11.66       25.70      1.35 o
   2   0   5      630.42      486.64      5.36 o
   4   0   5      208.23      218.94      4.56 o
   6   0   5      542.64      520.31     11.58 o
   8   0   5      105.15      100.58      6.53 o
  10   0   5       18.75       24.97      4.41 o
  12   0   5      589.60      493.98     23.87 o
  14   0   5       19.40       22.91      6.19 o
 -21   1   5      404.63      436.38     13.14 o
 -19   1   5       52.36       55.14      5.27 o
 -17   1   5      140.58      150.17      5.31 o
 -15   1   5     2163.66     2180.63     21.42 o
 -13   1   5      274.95      239.38      4.06 o
 -11   1   5       82.45       83.15      2.24 o
  -9   1   5      377.99      474.51      5.98 o
  -7   1   5     1254.35     1542.30     12.68 o
  -5   1   5     1823.62     1943.69     27.55 o
  -3   1   5     4568.59     4576.94     43.21 o
  -1   1   5     2327.92     2251.19     16.94 o
   1   1   5      495.39      516.83      5.44 o
   3   1   5      142.10      129.51      2.27 o
   5   1   5     1392.82     1451.90     12.76 o
   7   1   5       63.85       63.06      2.08 o
   9   1   5      165.21      155.73      2.70 o
  11   1   5      846.71      793.26     17.24 o
  13   1   5      238.42      262.36     11.91 o
  15   1   5       68.69       84.34      8.17 o
 -20   2   5       87.41       84.45      4.73 o
 -18   2   5      230.23      239.91      5.91 o
 -16   2   5       32.85       37.64      2.28 o
 -14   2   5       87.86       82.24      2.88 o
 -12   2   5      182.38      180.50      3.25 o
 -10   2   5     1151.83     1119.57      9.64 o
  -8   2   5      806.11      831.37      9.08 o
  -6   2   5      412.00      417.96      5.57 o
  -4   2   5     2093.75     2041.18     20.79 o
  -2   2   5    11140.87    11419.85    108.58 o
   0   2   5     1800.35     1501.78     17.05 o
   2   2   5       45.22       51.37      1.50 o
   4   2   5      154.89      177.83      4.03 o
   6   2   5     4024.42     4047.47     32.33 o
   8   2   5      115.82      117.68      3.39 o
  10   2   5      425.37      424.37     10.02 o
  12   2   5      245.95      276.25      8.85 o
  14   2   5       54.85       50.57      2.45 o
 -19   3   5       17.74       21.11      2.58 o
 -17   3   5       51.90       48.21      2.98 o
 -15   3   5      211.53      171.23      5.73 o
 -13   3   5      195.63      186.19      3.41 o
 -11   3   5     1274.53     1270.27     13.38 o
  -9   3   5     5201.44     5319.77     44.05 o
  -7   3   5     1192.05     1165.19     10.77 o
  -5   3   5     1542.55     1715.36     18.86 o
  -3   3   5      381.13      395.62      4.15 o
  -1   3   5      679.17      683.76      7.57 o
   1   3   5      702.34      649.66      7.86 o
   3   3   5      521.28      482.09      6.28 o
   5   3   5      103.40      111.46      1.81 o
   7   3   5      456.58      498.13     10.11 o
   9   3   5      650.87      599.69     18.78 o
  11   3   5      224.03      240.68      7.53 o
  13   3   5        8.16        4.74      3.53 o
 -20   4   5      130.51      143.59      6.29 o
 -18   4   5       59.94       70.88      7.58 o
 -16   4   5       94.39       84.26      4.53 o
 -14   4   5     1117.29     1121.70     19.83 o
 -12   4   5      320.79      378.22      7.59 o
 -10   4   5      760.97      731.09     11.51 o
  -8   4   5      746.73      756.58     11.05 o
  -6   4   5      706.91      682.04      9.00 o
  -4   4   5      965.61     1090.72      9.85 o
  -2   4   5      875.29      990.80      9.91 o
   0   4   5      130.11      116.14      2.33 o
   2   4   5       98.10       88.80      3.05 o
   4   4   5      281.44      305.44      5.08 o
   6   4   5     2081.89     2174.81     25.62 o
   8   4   5       86.44      102.13      6.42 o
  10   4   5      166.61      155.73      5.76 o
  12   4   5       61.58       48.24      4.30 o
  14   4   5       75.07       82.51      3.61 o
 -19   5   5       91.29      100.53      8.57 o
 -17   5   5       55.89       50.31      4.27 o
 -15   5   5       46.08       65.74      3.32 o
 -13   5   5     1516.85     1457.78     18.99 o
 -11   5   5      197.51      212.00      5.00 o
  -9   5   5      846.34      829.53     13.53 o
  -7   5   5      225.87      220.15      5.59 o
  -5   5   5      344.98      313.88      5.92 o
  -3   5   5      887.79      905.35     10.23 o
  -1   5   5      127.73      114.56      2.96 o
   1   5   5     1408.08     1284.56     13.83 o
   3   5   5      922.68      913.78     11.02 o
   5   5   5      478.83      489.89      5.66 o
   7   5   5       50.92       50.55      3.62 o
   9   5   5      117.58      111.02      5.46 o
  11   5   5      402.04      440.97     11.95 o
  13   5   5      477.48      479.75     11.15 o
 -18   6   5      355.60      380.46     10.15 o
 -16   6   5        9.46       12.53      2.82 o
 -14   6   5      156.47      148.51      6.95 o
 -12   6   5       58.52       57.71      6.07 o
 -10   6   5      137.28      145.10      4.95 o
  -8   6   5      358.87      359.03      7.31 o
  -6   6   5      213.80      232.18      5.75 o
  -4   6   5      230.97      229.92      3.10 o
  -2   6   5      515.44      499.40      7.73 o
   0   6   5      322.81      359.09      4.76 o
   2   6   5      267.74      262.62      6.53 o
   4   6   5      447.57      439.04     12.76 o
   6   6   5      135.19      127.69      2.69 o
   8   6   5       26.07       23.91      1.71 o
  10   6   5       54.07       62.22      9.80 o
  12   6   5       29.70       20.05      6.57 o
 -17   7   5       14.12       17.01      5.85 o
 -15   7   5       49.73       50.53      6.27 o
 -13   7   5      209.46      209.13      5.81 o
 -11   7   5      155.62      134.93      5.83 o
  -9   7   5     1726.23     1905.69     25.57 o
  -7   7   5      303.53      304.11     11.71 o
  -5   7   5       69.92       83.47      4.99 o
  -3   7   5      355.57      360.24      8.62 o
  -1   7   5      348.36      310.12      8.53 o
   1   7   5      464.10      461.51      6.00 o
   3   7   5       28.51       29.09      2.50 o
   5   7   5      118.86      136.85      5.41 o
   7   7   5       91.67       85.21      6.14 o
   9   7   5       49.04       53.94      4.39 o
  11   7   5       35.49       33.65      3.13 o
 -14   8   5       20.42       30.74      2.63 o
 -12   8   5      149.52      163.78     10.19 o
 -10   8   5       38.71       32.20      2.43 o
  -8   8   5      298.89      304.67      6.16 o
  -6   8   5       59.79       61.78      2.51 o
  -4   8   5      138.68      133.22      6.38 o
  -2   8   5      220.52      215.37      5.01 o
   0   8   5       66.48       69.58      4.93 o
   2   8   5       81.11       69.64      3.08 o
   4   8   5      157.03      171.24      7.28 o
   6   8   5      456.19      450.02     12.25 o
   8   8   5       82.62       88.67     10.70 o
 -13   9   5       12.41       14.97      2.73 o
 -11   9   5       38.85       42.23      4.32 o
  -9   9   5      719.83      756.79     22.52 o
  -7   9   5        8.56        9.15      2.16 o
  -5   9   5       12.02       13.31      2.45 o
  -3   9   5      103.18       95.97      5.35 o
  -1   9   5      335.51      278.42     14.08 o
   1   9   5       97.78       81.46      6.02 o
   3   9   5      881.04      944.54     18.89 o
   5   9   5       70.34       81.86      4.18 o
   7   9   5       12.47        8.32      3.56 o
 -10  10   5       19.06       24.37      2.33 o
  -8  10   5       90.07       95.81      6.76 o
  -6  10   5      199.01      148.40      6.25 o
  -4  10   5       43.69       41.60      6.27 o
  -2  10   5      255.87      263.58      7.88 o
   0  10   5       37.79       49.56      4.34 o
   2  10   5       23.57       32.99      6.00 o
   4  10   5      127.02      111.67      7.99 o
 -20   0   6      152.52      161.44      9.85 o
 -18   0   6      238.85      243.70      7.60 o
 -16   0   6       31.00       32.92      4.64 o
 -14   0   6        0.01       -1.89      1.96 o
 -12   0   6     1540.12     1637.54     28.77 o
 -10   0   6        1.93        1.99      2.20 o
  -8   0   6     1204.85     1230.72     13.75 o
  -6   0   6     8098.13     8841.33    112.38 o
  -4   0   6      286.36      244.90      3.62 o
  -2   0   6     1434.45     1431.69     15.49 o
   0   0   6    10717.93    11171.57    181.36 o
   2   0   6     2228.49     2318.36     38.38 o
   4   0   6      634.01      607.10     10.97 o
   6   0   6      714.92      706.91     10.38 o
   8   0   6      229.61      231.19      8.99 o
  10   0   6       18.70       17.88      3.37 o
  12   0   6       76.27       83.00      6.35 o
  14   0   6        1.92        1.47      3.04 o
 -21   1   6      130.12      158.18      7.75 o
 -19   1   6       28.70       40.35      4.48 o
 -17   1   6      192.55      195.12      4.22 o
 -15   1   6     1318.07     1279.23     18.70 o
 -13   1   6      105.02       88.31      2.21 o
 -11   1   6      509.91      539.31      5.21 o
  -9   1   6      850.76      878.89      7.90 o
  -7   1   6      934.23     1009.25      8.74 o
  -5   1   6     1006.46     1068.70     11.77 o
  -3   1   6     7698.40     8022.00     68.97 o
  -1   1   6     5278.37     5021.62     38.86 o
   1   1   6      777.52     1027.04      8.90 o
   3   1   6      816.26      788.00      6.93 o
   5   1   6      413.97      422.89      5.55 o
   7   1   6       13.12       11.21      1.97 o
   9   1   6      848.39      823.96     16.93 o
  11   1   6      110.69      102.88      5.23 o
  13   1   6      275.69      283.44      7.93 o
 -20   2   6       39.93       40.46      5.70 o
 -18   2   6       21.29       14.06      1.43 o
 -16   2   6      975.86      962.74     12.90 o
 -14   2   6       61.49       50.55      1.68 o
 -12   2   6      754.51      751.05      9.68 o
 -10   2   6      885.05     1015.09      9.80 o
  -8   2   6     2122.91     2337.39     29.86 o
  -6   2   6     4115.12     4325.83     43.68 o
  -4   2   6     1318.49     1152.56     11.99 o
  -2   2   6      652.53      723.70      6.84 o
   0   2   6     2625.82     2768.01     22.91 o
   2   2   6      893.29      975.19     11.71 o
   4   2   6     1222.64     1146.11     12.30 o
   6   2   6      725.25      654.39      8.57 o
   8   2   6      414.30      388.25     10.23 o
  10   2   6       76.02       69.56      2.64 o
  12   2   6      276.24      306.61     10.42 o
  14   2   6        7.48        7.59      3.49 o
 -21   3   6      138.61      184.10      6.30 o
 -19   3   6       66.23       65.90      3.77 o
 -17   3   6      250.73      237.99      6.50 o
 -15   3   6       24.37       21.77      1.66 o
 -13   3   6      167.10      141.82      2.84 o
 -11   3   6     1439.28     1402.73     14.97 o
  -9   3   6      782.05      880.55     12.53 o
  -7   3   6     3142.44     3270.18     27.11 o
  -5   3   6      662.04      759.85      7.19 o
  -3   3   6     3369.65     3148.89     29.01 o
  -1   3   6    10215.30    10194.85     76.91 o
   1   3   6      703.30      689.70      7.68 o
   3   3   6       63.77       62.90      1.76 o
   5   3   6       39.52       34.47      1.57 o
   7   3   6      271.19      256.64      5.31 o
   9   3   6      207.58      201.53      4.85 o
  11   3   6       63.02       61.54      5.30 o
  13   3   6       13.25       19.11      3.97 o
 -20   4   6       42.73       43.44      5.10 o
 -18   4   6       72.97       70.89      4.73 o
 -16   4   6      500.82      485.53     10.34 o
 -14   4   6       52.81       38.03      1.71 o
 -12   4   6      501.05      458.79      5.42 o
 -10   4   6       10.40        9.86      1.05 o
  -8   4   6      643.53      584.49      5.68 o
  -6   4   6      973.10      975.65     13.52 o
  -4   4   6      397.13      399.07      5.68 o
  -2   4   6      717.88      695.26      6.34 o
   0   4   6       93.11       69.44      1.67 o
   2   4   6       85.82       85.05      2.82 o
   4   4   6      511.51      561.04      8.97 o
   6   4   6     1597.80     1580.91     16.20 o
   8   4   6      300.99      281.90      5.74 o
  10   4   6      544.18      554.60     10.22 o
  12   4   6      108.93       99.75      3.77 o
 -19   5   6       50.35       54.63      3.07 o
 -17   5   6       47.18       48.74      3.95 o
 -15   5   6      331.69      324.62      8.79 o
 -13   5   6      608.65      602.32      9.77 o
 -11   5   6      616.62      602.16     10.10 o
  -9   5   6     1770.46     1717.46     21.20 o
  -7   5   6     2507.75     2364.88     24.06 o
  -5   5   6      100.20      103.74      3.20 o
  -3   5   6      261.15      256.47      4.68 o
  -1   5   6      245.81      262.56      4.26 o
   1   5   6       26.99       28.42      1.68 o
   3   5   6       52.37       60.11      1.76 o
   5   5   6       26.22       26.78      1.93 o
   7   5   6       17.24       15.66      2.26 o
   9   5   6       33.38       31.64      3.09 o
  11   5   6      227.03      246.59      9.81 o
 -18   6   6       14.84       19.74      4.17 o
 -16   6   6      153.51      172.55     10.30 o
 -14   6   6      127.71      130.60      6.00 o
 -12   6   6      335.53      326.95      5.12 o
 -10   6   6      419.81      419.10      7.69 o
  -8   6   6     1608.27     1625.12     27.54 o
  -6   6   6     1159.51     1228.74     14.33 o
  -4   6   6      223.42      228.86      4.40 o
  -2   6   6      380.74      396.68      9.27 o
   0   6   6      155.57      167.93      6.01 o
   2   6   6      356.71      344.20      7.37 o
   4   6   6      931.62      905.35     15.07 o
   6   6   6      102.10      112.25      9.44 o
   8   6   6       75.61       78.09      4.78 o
  10   6   6      407.89      402.55     17.23 o
 -17   7   6       50.59       48.41      3.33 o
 -15   7   6       35.76       28.02      5.35 o
 -13   7   6      235.51      248.72     16.55 o
 -11   7   6      228.91      213.54      8.19 o
  -9   7   6      435.03      462.42      8.47 o
  -7   7   6      384.22      367.50      8.19 o
  -5   7   6      226.69      223.70      6.45 o
  -3   7   6       75.16       79.47      1.79 o
  -1   7   6      849.92      831.32     15.20 o
   1   7   6      793.59      786.69     17.44 o
   3   7   6      761.36      769.63     11.95 o
   5   7   6      130.74      111.70      5.73 o
   7   7   6       82.93       94.15      5.35 o
   9   7   6       13.51       19.84      3.83 o
 -14   8   6       63.39       71.35      4.37 o
 -12   8   6       39.19       45.61      6.89 o
 -10   8   6      232.82      239.31      7.72 o
  -8   8   6       21.27       13.87      2.31 o
  -6   8   6      291.45      291.29      6.43 o
  -4   8   6      106.01       86.60      2.97 o
  -2   8   6      301.74      265.55      4.48 o
   0   8   6       28.36       23.03      1.88 o
   2   8   6      401.20      411.75      8.82 o
   4   8   6       16.48       19.36      3.40 o
   6   8   6      498.54      540.26     11.69 o
   8   8   6      149.83      177.15      7.03 o
 -13   9   6       34.30       41.86      3.66 o
 -11   9   6       22.49       12.85      3.00 o
  -9   9   6      587.77      617.02     14.83 o
  -7   9   6        2.26        7.35      2.36 o
  -5   9   6       62.69       54.31      4.83 o
  -3   9   6      259.36      260.96     17.71 o
  -1   9   6      344.28      346.52     12.17 o
   1   9   6       61.54       54.84      3.90 o
   3   9   6      136.54      140.84      7.91 o
   5   9   6       75.47       65.60      4.31 o
 -10  10   6       17.48       18.44      4.35 o
  -8  10   6      182.51      176.24      8.74 o
  -6  10   6       30.34       30.38      3.34 o
  -4  10   6      134.42      118.69      5.90 o
  -2  10   6      115.42      134.87      6.54 o
   0  10   6       46.77       61.76      4.55 o
   2  10   6      146.27      160.22     19.27 o
 -22   0   7       33.66       30.30     10.48 o
 -20   0   7       20.89       24.68      2.69 o
 -18   0   7      418.88      406.30     13.08 o
 -16   0   7     2562.02     2667.22     37.62 o
 -14   0   7      470.90      462.62      7.82 o
 -12   0   7      793.50      889.99     11.87 o
 -10   0   7       87.35       72.14      3.71 o
  -8   0   7     2051.90     1984.32     26.57 o
  -6   0   7       58.48       33.34      2.02 o
  -4   0   7      920.07     1059.34     15.34 o
  -2   0   7     2667.17     2666.05     28.30 o
   0   0   7      334.33      308.71      3.91 o
   2   0   7      271.52      209.41      3.29 o
   4   0   7       78.82       59.00      1.54 o
   6   0   7      364.93      395.70      7.36 o
   8   0   7      101.73      106.19      4.99 o
  10   0   7      184.34      192.26      5.61 o
  12   0   7       76.93       87.48     10.99 o
 -21   1   7       79.68       88.14      4.46 o
 -19   1   7      156.57      148.07      3.24 o
 -17   1   7        8.46       10.16      2.59 o
 -15   1   7     5244.88     5253.43     46.25 o
 -13   1   7      542.14      530.35      6.20 o
 -11   1   7       39.23       42.95      1.22 o
  -9   1   7     2026.00     2276.49     20.70 o
  -7   1   7      510.16      509.25      5.09 o
  -5   1   7     2511.34     2447.46     22.60 o
  -3   1   7     2189.64     2420.11     19.97 o
  -1   1   7      156.73      158.85      2.98 o
   1   1   7      145.84      106.82      2.10 o
   3   1   7     1919.38     1959.91     27.61 o
   5   1   7       99.20       98.26      1.88 o
   7   1   7       92.73       96.90      3.86 o
   9   1   7       13.33       17.09      1.81 o
  11   1   7      331.44      328.92      6.99 o
  13   1   7       37.81       41.77      5.08 o
 -20   2   7       60.76       61.52      3.07 o
 -18   2   7      287.77      284.12      5.75 o
 -16   2   7      247.11      225.57      4.85 o
 -14   2   7      302.33      313.90      4.26 o
 -12   2   7      281.09      279.57      3.23 o
 -10   2   7      595.58      633.83      5.84 o
  -8   2   7     3348.13     3138.93     34.36 o
  -6   2   7      594.30      585.33      7.82 o
  -4   2   7     4423.49     4506.71     39.38 o
  -2   2   7     2746.97     3036.60     24.26 o
   0   2   7      221.53      212.93      3.99 o
   2   2   7       97.48      121.92      1.80 o
   4   2   7      111.31      104.12      2.33 o
   6   2   7     2392.98     2485.28     29.86 o
   8   2   7       42.12       40.16      3.86 o
  10   2   7       59.34       55.58      5.18 o
  12   2   7       12.90       14.84      3.86 o
 -21   3   7      113.51      127.71      9.64 o
 -19   3   7      103.16       91.60      3.76 o
 -17   3   7       86.19       68.28      4.09 o
 -15   3   7       66.43       77.85      1.80 o
 -13   3   7      146.71      127.22      2.54 o
 -11   3   7      927.76      931.16      9.51 o
  -9   3   7      812.09      784.83      9.41 o
  -7   3   7     1133.53     1141.46     12.45 o
  -5   3   7      204.08      160.53      2.55 o
  -3   3   7     1253.78     1340.72     11.07 o
  -1   3   7     1199.30     1317.11     14.28 o
   1   3   7      475.55      488.42      9.98 o
   3   3   7       66.10       71.30      2.54 o
   5   3   7      285.05      284.95      7.17 o
   7   3   7       51.54       47.70      2.49 o
   9   3   7      345.12      332.97     10.04 o
  11   3   7       91.33       93.16      3.25 o
 -20   4   7      337.21      381.31     18.97 o
 -18   4   7        3.68        7.29      1.99 o
 -16   4   7      347.40      292.80      6.56 o
 -14   4   7      456.63      382.37      7.79 o
 -12   4   7      396.32      398.22      5.03 o
 -10   4   7      906.19      929.24     10.72 o
  -8   4   7      133.05      121.10      2.94 o
  -6   4   7      561.41      620.72     10.32 o
  -4   4   7      719.63      746.77      7.51 o
  -2   4   7      952.05      914.08      7.94 o
   0   4   7      234.56      276.11      4.97 o
   2   4   7      783.67      789.67     13.48 o
   4   4   7      418.47      442.35      5.12 o
   6   4   7     1206.85     1201.05     16.74 o
   8   4   7       26.48       27.94      4.07 o
  10   4   7       65.64       54.60      4.86 o
  12   4   7      122.64      124.92      8.86 o
 -19   5   7        7.13        9.81      2.58 o
 -17   5   7       71.24       62.26      2.66 o
 -15   5   7      638.62      601.77     10.39 o
 -13   5   7      513.93      504.87     10.33 o
 -11   5   7      122.87      108.54      5.27 o
  -9   5   7      578.40      546.58     11.76 o
  -7   5   7      439.11      394.11      6.09 o
  -5   5   7      580.85      585.12     11.81 o
  -3   5   7     1297.82     1299.38     16.96 o
  -1   5   7       26.67       33.99      1.90 o
   1   5   7      592.64      564.97     10.44 o
   3   5   7      592.07      583.98      9.65 o
   5   5   7      292.24      306.30      7.43 o
   7   5   7       69.20       68.84      4.07 o
   9   5   7       47.11       58.77      5.96 o
  11   5   7      248.68      244.58     12.66 o
 -18   6   7       45.92       32.37      6.13 o
 -16   6   7       59.55       37.43      4.28 o
 -14   6   7       42.04       42.40      3.37 o
 -12   6   7      320.85      323.99      7.81 o
 -10   6   7      810.40      781.99     15.78 o
  -8   6   7     1399.02     1471.72     16.60 o
  -6   6   7      150.98      155.94      2.91 o
  -4   6   7      102.87      120.55      3.03 o
  -2   6   7      448.99      424.77      4.99 o
   0   6   7      117.33      120.36      3.73 o
   2   6   7     1591.62     1625.11     31.03 o
   4   6   7      129.87      121.85      3.44 o
   6   6   7        4.47        1.01      1.43 o
   8   6   7       29.31       24.86      3.03 o
  10   6   7      463.92      442.97     12.67 o
 -17   7   7       50.51       56.09      5.83 o
 -15   7   7       27.43       53.25      4.88 o
 -13   7   7      494.18      531.44     17.19 o
 -11   7   7      197.03      189.36      7.45 o
  -9   7   7      128.13      136.04      2.99 o
  -7   7   7      160.24      144.40      4.31 o
  -5   7   7      696.67      676.41      9.41 o
  -3   7   7       55.89       54.73      2.28 o
  -1   7   7       76.83       71.81      4.43 o
   1   7   7      215.98      193.98      5.53 o
   3   7   7      113.85      115.89      3.41 o
   5   7   7       24.45       31.98      3.91 o
   7   7   7        4.02       15.19      5.19 o
   9   7   7       47.50       58.81      4.05 o
 -16   8   7       18.93       19.68      2.27 o
 -14   8   7      151.27      165.90     12.71 o
 -12   8   7       78.28       90.95      5.38 o
 -10   8   7      562.27      644.02     11.83 o
  -8   8   7      353.25      378.76     12.09 o
  -6   8   7      300.21      295.62      7.32 o
  -4   8   7       58.29       60.71      3.42 o
  -2   8   7      252.93      239.60      8.65 o
   0   8   7       92.78       86.83      4.98 o
   2   8   7      192.93      196.17      7.64 o
   4   8   7      237.57      260.37      9.87 o
   6   8   7        2.43        5.43      3.60 o
 -13   9   7       62.95       62.88      4.91 o
 -11   9   7      373.91      374.08      9.75 o
  -9   9   7      129.60      130.00      8.35 o
  -7   9   7       70.17       61.28      6.76 o
  -5   9   7      207.79      195.50     18.56 o
  -3   9   7      205.42      228.27     10.78 o
  -1   9   7       59.49       71.22      2.99 o
   1   9   7      147.09      121.71      5.11 o
   3   9   7        1.49        3.87      4.42 o
   5   9   7       97.36      116.32      5.82 o
 -10  10   7       36.94       38.57      6.10 o
  -8  10   7       19.65       18.27      5.11 o
  -6  10   7       99.48      123.13      5.53 o
  -4  10   7       44.85       43.38      6.07 o
  -2  10   7       38.89       35.16      5.49 o
   0  10   7      249.60      260.25     11.62 o
 -22   0   8      168.90      187.12     14.08 o
 -20   0   8        0.00       -2.29      1.53 o
 -18   0   8       43.68       46.05      3.64 o
 -16   0   8     3932.19     4135.37     56.49 o
 -14   0   8        0.48        2.32      0.76 o
 -12   0   8       22.75       22.19      2.34 o
 -10   0   8      268.07      310.39      7.11 o
  -8   0   8     2398.37     2489.76     36.49 o
  -6   0   8        4.16       14.60      1.41 o
  -4   0   8     3268.21     3069.78     39.97 o
  -2   0   8     8444.95     8681.39    118.28 o
   0   0   8      178.00      235.23      5.28 o
   2   0   8      326.48      255.07      8.66 o
   4   0   8      569.29      613.21     10.61 o
   6   0   8      489.74      453.43     18.97 o
   8   0   8        4.76        2.51      4.77 o
  10   0   8      191.45      194.12      9.51 o
  12   0   8       40.04       33.28      4.35 o
 -21   1   8       86.11       73.50      3.25 o
 -19   1   8      106.80       92.57      3.49 o
 -17   1   8      162.75      181.53      5.86 o
 -15   1   8      277.00      309.42      6.04 o
 -13   1   8      273.04      267.45      4.82 o
 -11   1   8       60.22       44.55      1.38 o
  -9   1   8      647.83      783.30      7.52 o
  -7   1   8      162.64      165.90      1.93 o
  -5   1   8     2117.38     2181.48     19.54 o
  -3   1   8     2812.82     2659.29     22.77 o
  -1   1   8     1092.55     1124.45      8.93 o
   1   1   8      430.33      391.87      6.66 o
   3   1   8      284.69      295.21      5.16 o
   5   1   8     1810.48     1827.96     24.21 o
   7   1   8      154.75      159.49      6.23 o
   9   1   8      156.79      147.75      4.02 o
  11   1   8       93.41       96.36      3.97 o
 -22   2   8       42.63       47.53      4.88 o
 -20   2   8      247.33      263.90     11.85 o
 -18   2   8      477.37      489.45     14.87 o
 -16   2   8      252.58      216.10      3.59 o
 -14   2   8     1106.95     1046.57     11.31 o
 -12   2   8      123.12      105.98      3.08 o
 -10   2   8      333.16      307.03      4.97 o
  -8   2   8      141.05      134.09      3.96 o
  -6   2   8      612.43      546.77      9.22 o
  -4   2   8     1558.60     1777.15     14.97 o
  -2   2   8      562.55      609.86      7.08 o
   0   2   8      367.29      405.66      4.09 o
   2   2   8      284.33      328.41      6.33 o
   4   2   8     1786.87     1906.03     20.03 o
   6   2   8      474.45      457.77     12.10 o
   8   2   8        7.65       10.38      4.63 o
  10   2   8       36.08       31.79      3.68 o
  12   2   8       14.32       14.98      3.68 o
 -21   3   8      184.91      210.60      9.91 o
 -19   3   8       32.32       36.63      3.27 o
 -17   3   8      153.47      153.20      5.70 o
 -15   3   8      556.89      518.34      7.84 o
 -13   3   8      150.58      138.42      3.59 o
 -11   3   8      182.78      183.14      2.38 o
  -9   3   8      108.04       94.18      3.79 o
  -7   3   8      157.97      167.74      2.95 o
  -5   3   8     2038.70     2043.57     22.22 o
  -3   3   8     6958.63     7640.13     60.04 o
  -1   3   8      949.36      888.91     10.22 o
   1   3   8       94.08       75.23      1.82 o
   3   3   8      627.00      624.58      9.43 o
   5   3   8      829.32      843.24     14.03 o
   7   3   8      372.36      399.18      8.62 o
   9   3   8      429.26      409.69      7.52 o
  11   3   8       37.99       42.07      4.92 o
 -20   4   8       51.79       45.36      3.34 o
 -18   4   8      172.07      150.60      6.46 o
 -16   4   8      136.76      137.48      4.30 o
 -14   4   8      343.48      330.66      7.93 o
 -12   4   8       52.06       52.02      1.46 o
 -10   4   8     1823.46     1978.78     21.43 o
  -8   4   8     2247.54     2135.08     27.45 o
  -6   4   8      170.21      152.81      2.70 o
  -4   4   8      715.55      669.84     11.48 o
  -2   4   8      151.79      147.96      2.70 o
   0   4   8      100.46       92.95      2.43 o
   2   4   8     2161.01     2149.20     21.03 o
   4   4   8      476.23      456.88      6.03 o
   6   4   8        3.23        5.11      2.89 o
   8   4   8       23.33       17.48      3.19 o
  10   4   8      102.74      124.63      4.40 o
 -19   5   8      248.21      249.35      6.79 o
 -17   5   8      112.71      119.50      6.41 o
 -15   5   8      261.83      239.93      6.74 o
 -13   5   8      230.15      244.63      7.06 o
 -11   5   8      118.33      129.63      3.09 o
  -9   5   8       72.02       81.27      3.59 o
  -7   5   8     1034.77     1064.25     19.73 o
  -5   5   8       50.92       40.05      1.76 o
  -3   5   8     1259.71     1295.33     11.70 o
  -1   5   8       13.59       19.43      1.76 o
   1   5   8      598.07      622.29      9.62 o
   3   5   8      765.54      735.82     10.06 o
   5   5   8       73.94       81.21      4.52 o
   7   5   8       20.77       17.60      2.15 o
   9   5   8      165.62      142.69     11.75 o
 -18   6   8       23.54       15.31      2.22 o
 -16   6   8       19.08       22.51      5.54 o
 -14   6   8       31.97       39.87      1.92 o
 -12   6   8       43.80       43.14      3.11 o
 -10   6   8      215.97      206.22      5.00 o
  -8   6   8      751.34      754.35     15.53 o
  -6   6   8       12.84       12.34      0.88 o
  -4   6   8      360.27      350.61      4.57 o
  -2   6   8      585.15      538.67      9.23 o
   0   6   8       36.15       28.10      3.19 o
   2   6   8     1620.42     1690.13     30.55 o
   4   6   8       55.96       43.70      3.30 o
   6   6   8      176.87      191.89      5.63 o
   8   6   8      203.48      233.17      6.64 o
 -17   7   8       31.96       25.12      2.68 o
 -15   7   8        2.48       -0.06      2.97 o
 -13   7   8      237.74      240.90     10.35 o
 -11   7   8      184.71      152.22      3.25 o
  -9   7   8       11.98        9.69      1.96 o
  -7   7   8      213.09      209.02      5.99 o
  -5   7   8       92.98       87.63      2.26 o
  -3   7   8      633.45      626.01      7.81 o
  -1   7   8      517.50      449.96      6.06 o
   1   7   8       99.98      107.55      4.77 o
   3   7   8      203.33      226.54     10.53 o
   5   7   8      202.55      216.36      6.97 o
   7   7   8       46.72       58.22      5.34 o
 -16   8   8       63.87       63.69      3.64 o
 -14   8   8      153.46      157.73      7.43 o
 -12   8   8        6.79        4.94      2.71 o
 -10   8   8      127.23      139.25      5.26 o
  -8   8   8      369.03      321.90     11.42 o
  -6   8   8       58.07       55.29      5.54 o
  -4   8   8       83.24      103.63      5.28 o
  -2   8   8      380.98      352.97      7.72 o
   0   8   8       62.15       55.90      6.30 o
   2   8   8      148.06      134.90      9.29 o
   4   8   8       79.13       78.26      3.68 o
   6   8   8       33.61       37.62      2.85 o
 -13   9   8      102.26      115.93      6.79 o
 -11   9   8      735.76      790.17     18.29 o
  -9   9   8       57.44       62.16      4.53 o
  -7   9   8       35.31       41.28      5.97 o
  -5   9   8      127.97      128.12     11.85 o
  -3   9   8       54.43       54.69      4.72 o
  -1   9   8        0.36        5.23      2.44 o
   1   9   8       51.18       52.54      2.59 o
   3   9   8       12.09       20.84      2.98 o
  -8  10   8      237.32      238.80      7.96 o
  -6  10   8       35.13       44.61      7.49 o
  -4  10   8       58.62       82.19      4.61 o
  -2  10   8        3.84       -0.04      1.93 o
 -22   0   9      134.63      121.51      5.98 o
 -20   0   9      591.06      537.15     13.18 o
 -18   0   9      234.64      230.37      5.10 o
 -16   0   9      151.96      164.08      7.66 o
 -14   0   9        6.29        8.06      1.35 o
 -12   0   9       79.36       99.15      2.69 o
 -10   0   9     3854.31     4070.66     58.61 o
  -8   0   9      136.57      168.10      6.65 o
  -6   0   9       16.69       40.58      2.49 o
  -4   0   9      115.69      135.72      4.43 o
  -2   0   9     5430.01     5190.98     54.94 o
   0   0   9      153.43      172.17      3.68 o
   2   0   9      182.76      200.82      7.52 o
   4   0   9      629.45      569.92     15.31 o
   6   0   9     1359.80     1430.48     49.38 o
   8   0   9        0.00        3.50      3.09 o
  10   0   9      163.58      182.39     24.48 o
 -21   1   9       19.74       13.29      3.92 o
 -19   1   9       76.55       71.16      3.19 o
 -17   1   9        6.52        6.39      0.89 o
 -15   1   9      878.96      825.05      8.92 o
 -13   1   9      429.69      413.25      4.85 o
 -11   1   9      204.37      215.45      3.79 o
  -9   1   9      339.58      304.20      3.66 o
  -7   1   9      605.40      647.86      6.27 o
  -5   1   9      402.15      411.01      5.12 o
  -3   1   9     1620.88     1576.00     14.07 o
  -1   1   9      304.66      308.34      3.73 o
   1   1   9      571.66      551.75      7.75 o
   3   1   9      375.91      357.63      9.88 o
   5   1   9      550.25      537.22     11.43 o
   7   1   9      853.78      854.46     14.46 o
   9   1   9      121.62      126.93      4.32 o
  11   1   9       32.01       37.73      2.71 o
 -22   2   9      391.02      443.14     10.52 o
 -20   2   9       66.95       59.15      4.24 o
 -18   2   9      248.58      256.52      4.21 o
 -16   2   9     1561.18     1572.83     21.36 o
 -14   2   9       79.80       64.81      2.65 o
 -12   2   9      418.24      438.32      4.66 o
 -10   2   9      994.76      980.75     22.35 o
  -8   2   9      120.63      114.48      3.18 o
  -6   2   9     1582.36     1615.23     19.59 o
  -4   2   9     1594.88     1467.33     12.59 o
  -2   2   9     1548.24     1472.01     18.04 o
   0   2   9     1171.43     1218.04     16.49 o
   2   2   9      522.48      501.36      6.00 o
   4   2   9      525.02      562.12      7.48 o
   6   2   9      694.94      728.60     14.65 o
   8   2   9       75.81       78.53      6.91 o
  10   2   9       29.71       16.38      2.87 o
 -21   3   9       54.57       57.47      6.62 o
 -19   3   9       52.89       42.63      3.88 o
 -17   3   9       24.25       30.32      2.91 o
 -15   3   9       37.95       42.10      3.04 o
 -13   3   9      181.25      177.57      3.17 o
 -11   3   9      257.72      242.40      5.11 o
  -9   3   9      612.77      561.89     13.79 o
  -7   3   9     1076.15     1057.85     12.88 o
  -5   3   9      556.10      591.32      5.91 o
  -3   3   9     1267.87     1435.47     12.47 o
  -1   3   9      847.07      918.32      8.73 o
   1   3   9     1386.77     1397.54     16.73 o
   3   3   9      368.85      377.61      6.43 o
   5   3   9       23.05       26.72      2.82 o
   7   3   9     1179.81     1250.61     24.03 o
   9   3   9      154.31      163.07      9.88 o
 -20   4   9       45.64       57.82      2.74 o
 -18   4   9      424.83      417.56     16.77 o
 -16   4   9      117.56      115.96      3.28 o
 -14   4   9        3.95        2.70      1.54 o
 -12   4   9      248.53      252.79      5.11 o
 -10   4   9      529.65      571.22      7.78 o
  -8   4   9      355.70      356.97      5.83 o
  -6   4   9      683.26      723.26      8.13 o
  -4   4   9      787.00      801.88      7.92 o
  -2   4   9      316.69      344.25      6.11 o
   0   4   9     1395.00     1470.10     13.83 o
   2   4   9     1350.91     1313.02     20.91 o
   4   4   9      208.81      218.70      6.24 o
   6   4   9       31.42       32.09      3.98 o
   8   4   9       31.60       28.16      4.38 o
  10   4   9       19.55       20.72      3.20 o
 -19   5   9       38.63       35.95      4.21 o
 -17   5   9      143.33      133.21      6.35 o
 -15   5   9       14.10       13.10      1.71 o
 -13   5   9      293.45      271.50      3.93 o
 -11   5   9      603.58      566.16      7.07 o
  -9   5   9     1150.81     1221.91     26.87 o
  -7   5   9     1840.40     1842.77     26.82 o
  -5   5   9      136.95      109.78      2.88 o
  -3   5   9      732.34      723.40      9.51 o
  -1   5   9     1051.96      941.09      9.97 o
   1   5   9      300.23      263.31      5.87 o
   3   5   9      353.86      335.78      6.00 o
   5   5   9        0.62        3.85      2.37 o
   7   5   9       50.84       45.60      2.46 o
   9   5   9      462.52      500.22     11.30 o
 -18   6   9       33.97       34.11      2.11 o
 -16   6   9      229.50      216.91      6.44 o
 -14   6   9      125.38      126.56      6.60 o
 -12   6   9       25.10       29.08      1.13 o
 -10   6   9      617.65      617.67      8.66 o
  -8   6   9       20.96       16.69      1.11 o
  -6   6   9        6.13       12.41      2.45 o
  -4   6   9      498.10      463.49      7.82 o
  -2   6   9      245.29      256.25      5.17 o
   0   6   9      275.45      269.51      3.80 o
   2   6   9        8.04        4.15      2.74 o
   4   6   9      286.68      310.25      7.99 o
   6   6   9       11.28       11.18      4.46 o
   8   6   9        2.22        2.07      3.81 o
 -17   7   9      116.98      105.50     15.20 o
 -15   7   9      142.74      153.69      9.12 o
 -13   7   9       77.46       86.04      5.51 o
 -11   7   9       25.01       31.97      5.23 o
  -9   7   9      412.89      385.40      5.72 o
  -7   7   9        7.03        8.61      3.26 o
  -5   7   9        5.32        2.30      0.79 o
  -3   7   9       80.33       76.63      2.95 o
  -1   7   9      361.22      321.38     11.85 o
   1   7   9      154.51      149.65      8.57 o
   3   7   9      233.21      255.53     10.76 o
   5   7   9      345.66      343.03      9.42 o
 -14   8   9       99.70      102.07      6.58 o
 -12   8   9       76.92       75.44     13.54 o
 -10   8   9      113.22      130.50      4.18 o
  -8   8   9      344.31      358.36      6.78 o
  -6   8   9       11.76       12.62      1.59 o
  -4   8   9      232.37      243.95      5.30 o
  -2   8   9       73.32       63.92      3.68 o
   0   8   9       21.95       29.91      3.30 o
   2   8   9      173.93      190.56      6.48 o
   4   8   9       14.58       18.41      3.35 o
 -13   9   9       29.22       16.58      6.46 o
 -11   9   9      375.68      435.30     20.98 o
  -9   9   9       89.16       92.28      7.49 o
  -7   9   9      123.89      130.14     12.81 o
  -5   9   9       75.44       61.90      5.15 o
  -3   9   9       86.72       58.60      6.75 o
  -1   9   9      104.55      106.12      6.27 o
   1   9   9      114.42      114.63      4.48 o
  -6  10   9        4.75        5.41      3.87 o
  -4  10   9       75.79       70.29      6.84 o
 -22   0  10       94.60       88.42      7.26 o
 -20   0  10      504.70      526.77     18.72 o
 -18   0  10     1106.42     1109.64     20.81 o
 -16   0  10      489.20      476.65      7.58 o
 -14   0  10      103.52       99.85      4.24 o
 -12   0  10      205.06      202.50      3.59 o
 -10   0  10        1.78        4.01      0.80 o
  -8   0  10     3139.82     3483.70     42.25 o
  -6   0  10        6.59       10.88      1.08 o
  -4   0  10     1520.61     1476.95     17.84 o
  -2   0  10      375.57      371.90      5.83 o
   0   0  10      322.15      357.94      7.66 o
   2   0  10      334.01      384.68     12.06 o
   4   0  10        2.22        5.72      4.89 o
   6   0  10        3.19       -0.69      3.56 o
   8   0  10        0.65        0.66      7.06 o
  10   0  10        0.03       -0.12      2.67 o
 -21   1  10        4.36        4.35      1.91 o
 -19   1  10      470.65      457.84      8.58 o
 -17   1  10      298.14      293.95      5.74 o
 -15   1  10      367.67      356.98      4.15 o
 -13   1  10      203.63      184.03      3.77 o
 -11   1  10      415.18      392.27      4.77 o
  -9   1  10        2.91        5.12      0.55 o
  -7   1  10      127.48      126.90      3.25 o
  -5   1  10       23.06       42.32      0.89 o
  -3   1  10      611.10      719.75      7.70 o
  -1   1  10      307.82      349.54      5.61 o
   1   1  10       40.24       51.70      2.07 o
   3   1  10      599.65      614.45     10.82 o
   5   1  10      706.00      734.08     12.85 o
   7   1  10      190.92      174.71      6.24 o
   9   1  10       21.61       20.45      4.08 o
 -22   2  10       98.36       96.48      3.82 o
 -20   2  10       80.64      107.64      5.90 o
 -18   2  10      833.41      848.48     14.93 o
 -16   2  10      798.29      819.44     12.44 o
 -14   2  10      351.60      322.22      5.42 o
 -12   2  10      481.62      529.49      7.54 o
 -10   2  10       72.26       69.61      2.77 o
  -8   2  10       16.15       13.14      2.72 o
  -6   2  10      363.11      325.71      4.09 o
  -4   2  10     1998.80     1889.45     16.15 o
  -2   2  10      129.44      118.26      2.18 o
   0   2  10      416.14      380.46      5.84 o
   2   2  10      201.92      165.61      3.66 o
   4   2  10      273.85      287.04      4.52 o
   6   2  10      103.63       81.46      6.45 o
   8   2  10      138.06      151.72     11.67 o
 -21   3  10       55.61       56.13      4.13 o
 -19   3  10       15.68       13.75      3.62 o
 -17   3  10      343.76      330.63      6.64 o
 -15   3  10     1085.82      978.64     16.33 o
 -13   3  10      129.44      114.63      2.52 o
 -11   3  10     1192.58     1153.57     13.08 o
  -9   3  10       95.46       86.61      3.87 o
  -7   3  10      389.18      350.08      5.07 o
  -5   3  10      131.87      129.46      3.29 o
  -3   3  10     1191.74     1256.14     10.86 o
  -1   3  10       48.68       47.49      2.70 o
   1   3  10      189.73      178.42      4.75 o
   3   3  10      163.07      163.91      7.46 o
   5   3  10      570.84      584.84     16.08 o
   7   3  10       20.75       24.02      2.21 o
   9   3  10      120.03       94.13      5.20 o
 -20   4  10      141.06      149.07     10.56 o
 -18   4  10      271.45      264.43      9.15 o
 -16   4  10        0.67        1.33      1.12 o
 -14   4  10       27.98       25.57      1.65 o
 -12   4  10      895.99      796.93     13.99 o
 -10   4  10      360.12      342.10      7.16 o
  -8   4  10      319.83      274.15      7.07 o
  -6   4  10       66.41       66.01      2.13 o
  -4   4  10      154.07      148.21      3.06 o
  -2   4  10      157.09      156.64      4.41 o
   0   4  10      754.12      745.69     16.09 o
   2   4  10       67.24       56.81      3.17 o
   4   4  10       79.26       90.26      3.86 o
   6   4  10      130.12      124.11      6.69 o
   8   4  10      153.48      161.25      4.97 o
 -19   5  10       11.37        3.34      1.59 o
 -17   5  10      250.33      228.04      8.52 o
 -15   5  10       10.79       14.94      2.73 o
 -13   5  10        1.63        6.22      2.99 o
 -11   5  10     1038.93     1020.83     15.46 o
  -9   5  10      622.82      632.63     10.04 o
  -7   5  10      690.54      729.57     17.16 o
  -5   5  10      464.19      454.96      6.19 o
  -3   5  10      837.74      823.35     10.67 o
  -1   5  10      251.29      233.88      3.35 o
   1   5  10       14.82       15.60      1.28 o
   3   5  10      171.85      193.99      5.07 o
   5   5  10       27.03       30.90      4.15 o
   7   5  10        5.91        1.49      2.29 o
 -18   6  10        9.12       21.31      3.52 o
 -16   6  10       30.30       37.45      4.61 o
 -14   6  10       21.49       15.06      2.92 o
 -12   6  10      264.19      287.75      7.43 o
 -10   6  10     1103.57     1141.41     34.67 o
  -8   6  10       57.78       48.56      2.01 o
  -6   6  10      150.92      163.01      5.05 o
  -4   6  10      191.83      183.75      3.35 o
  -2   6  10       52.16       44.32      2.00 o
   0   6  10       27.64       20.19      1.86 o
   2   6  10      184.25      190.05      6.84 o
   4   6  10       61.21       47.60      5.72 o
   6   6  10       56.08       56.31      2.86 o
 -17   7  10       56.73       59.08      7.85 o
 -15   7  10      121.70      143.26      6.86 o
 -13   7  10       41.50       50.57      4.37 o
 -11   7  10       35.14       43.42      5.55 o
  -9   7  10      313.45      302.68     13.19 o
  -7   7  10       54.90       67.51      5.01 o
  -5   7  10      108.31      102.92      3.50 o
  -3   7  10       45.34       32.40      3.07 o
  -1   7  10      137.65      121.53      4.18 o
   1   7  10       17.31       18.23      2.99 o
   3   7  10       71.19       55.81      4.11 o
   5   7  10       80.92      108.24     10.16 o
 -14   8  10      120.50      136.47      6.08 o
 -12   8  10      311.65      291.37     14.22 o
 -10   8  10       52.16       52.16      3.85 o
  -8   8  10      109.21      101.64      7.37 o
  -6   8  10      162.58      164.66      4.94 o
  -4   8  10        4.10        2.50      1.18 o
  -2   8  10        4.22        1.09      4.53 o
   0   8  10       29.99       33.85      4.04 o
   2   8  10      341.24      359.68     14.24 o
 -11   9  10       47.71       44.96      4.57 o
  -9   9  10        6.98       11.56      5.59 o
  -7   9  10       49.39       47.38      3.92 o
  -5   9  10       10.55       11.29      1.37 o
  -3   9  10      241.31      269.35     10.46 o
  -1   9  10       54.41       52.97      6.58 o
 -22   0  11       20.58       23.65      2.70 o
 -20   0  11        1.30        3.78      3.99 o
 -18   0  11      199.66      212.09      7.50 o
 -16   0  11        2.35        3.81      1.55 o
 -14   0  11      123.14      128.33      6.81 o
 -12   0  11       34.16       28.29      2.18 o
 -10   0  11     2442.35     2442.05     35.90 o
  -8   0  11     1110.90     1114.84     14.46 o
  -6   0  11      936.05      982.66     12.07 o
  -4   0  11       30.78       36.88      1.39 o
  -2   0  11      289.01      299.78      6.49 o
   0   0  11      101.76      100.90      4.82 o
   2   0  11     1191.88     1224.60     32.79 o
   4   0  11      204.81      212.30      7.02 o
   6   0  11       60.79       56.73      6.16 o
   8   0  11       24.82       25.66      8.81 o
 -21   1  11       66.40       51.03      2.56 o
 -19   1  11      414.13      380.41     10.28 o
 -17   1  11     1269.53     1319.59     14.19 o
 -15   1  11     1497.63     1518.65     15.59 o
 -13   1  11       43.08       37.91      1.45 o
 -11   1  11      683.97      709.59     10.95 o
  -9   1  11      116.38      104.69      2.11 o
  -7   1  11     1579.50     1608.94     15.98 o
  -5   1  11      257.08      274.05      5.03 o
  -3   1  11      744.89      734.79      7.48 o
  -1   1  11      283.16      269.22      5.83 o
   1   1  11      156.37      165.12      2.61 o
   3   1  11      699.75      695.43     13.09 o
   5   1  11       82.64       79.67      5.86 o
   7   1  11      101.35       99.58     12.52 o
 -22   2  11      145.46      172.21     13.20 o
 -20   2  11       67.15       61.19      3.65 o
 -18   2  11      410.36      423.89     10.20 o
 -16   2  11      558.17      536.48      8.33 o
 -14   2  11       28.35       18.73      1.20 o
 -12   2  11     1011.12     1014.40     14.32 o
 -10   2  11      397.65      397.92      7.26 o
  -8   2  11      178.72      147.50      3.60 o
  -6   2  11      396.06      386.17      7.30 o
  -4   2  11      365.12      396.70      4.21 o
  -2   2  11      245.03      277.02      4.26 o
   0   2  11      269.90      257.79      5.04 o
   2   2  11      318.34      305.72      6.28 o
   4   2  11     1065.65     1096.85     27.74 o
   6   2  11      214.06      225.31      7.63 o
   8   2  11      140.55      167.50      6.36 o
 -21   3  11      151.98      151.41      4.90 o
 -19   3  11       40.60       48.48      3.12 o
 -17   3  11      399.49      387.64     11.12 o
 -15   3  11      599.43      562.42     10.98 o
 -13   3  11       52.04       55.74      3.76 o
 -11   3  11     1033.94     1058.65     13.60 o
  -9   3  11     1687.71     1660.55     41.26 o
  -7   3  11       78.87       73.68      5.05 o
  -5   3  11      759.71      779.85      8.18 o
  -3   3  11     1378.53     1384.27     13.67 o
  -1   3  11       90.28       70.52      3.29 o
   1   3  11      227.51      195.20      6.72 o
   3   3  11      554.19      596.07     14.54 o
   5   3  11      219.86      242.79      6.05 o
   7   3  11       55.03       47.69      2.60 o
 -20   4  11      145.57      139.85     13.56 o
 -18   4  11       10.90       18.79      3.19 o
 -16   4  11      301.69      300.09      7.00 o
 -14   4  11      206.87      188.64      6.57 o
 -12   4  11      174.02      166.40      4.18 o
 -10   4  11      509.74      509.85      7.85 o
  -8   4  11       18.91       11.03      1.16 o
  -6   4  11      255.36      249.30      4.40 o
  -4   4  11     1251.58     1267.76     11.91 o
  -2   4  11      112.85       95.56      2.14 o
   0   4  11      245.10      257.77      7.16 o
   2   4  11       89.51       86.86      2.60 o
   4   4  11      248.17      252.56      9.75 o
   6   4  11       87.28       85.83      6.07 o
 -19   5  11       36.61       34.64      4.55 o
 -17   5  11      186.42      184.20      9.19 o
 -15   5  11      192.38      186.32      5.29 o
 -13   5  11      253.67      245.83      8.08 o
 -11   5  11       93.13      103.84      2.98 o
  -9   5  11      729.64      722.00     14.37 o
  -7   5  11      100.85       96.05      2.70 o
  -5   5  11       65.71       59.97      3.07 o
  -3   5  11      613.69      619.58     14.23 o
  -1   5  11      113.75       99.55      3.59 o
   1   5  11      233.87      231.39      5.92 o
   3   5  11      217.59      236.89      7.83 o
   5   5  11      549.73      542.33     11.07 o
 -18   6  11      150.38      161.05      6.80 o
 -16   6  11       29.02       23.54      2.94 o
 -14   6  11      419.97      472.74     16.87 o
 -12   6  11      258.48      301.15     13.14 o
 -10   6  11       14.68       17.34      5.06 o
  -8   6  11      110.01      113.66      6.39 o
  -6   6  11       53.18       53.11      2.34 o
  -4   6  11      316.03      275.02      6.02 o
  -2   6  11      276.54      264.03      8.04 o
   0   6  11       84.27       88.76      5.26 o
   2   6  11       11.77        2.12      2.06 o
   4   6  11      139.32      137.97     10.07 o
 -17   7  11      120.44      116.74      8.92 o
 -15   7  11      121.07      104.76     10.55 o
 -13   7  11       96.49      112.07      8.74 o
 -11   7  11       22.31       37.69      5.07 o
  -9   7  11       44.33       43.22      4.42 o
  -7   7  11       35.44       46.74      3.86 o
  -5   7  11       68.57       65.95      2.48 o
  -3   7  11       83.49       79.29      3.88 o
  -1   7  11      131.98      125.11      4.26 o
   1   7  11       38.74       33.90      4.09 o
   3   7  11       75.13       76.63      4.34 o
 -14   8  11      488.91      555.72     23.24 o
 -12   8  11      158.50      169.06     10.52 o
 -10   8  11       47.54       55.08      4.87 o
  -8   8  11       72.88       85.30      6.00 o
  -6   8  11      262.55      272.63      7.55 o
  -4   8  11       46.59       49.01      5.44 o
  -2   8  11       16.36       30.44      6.81 o
   0   8  11       48.26       43.07      4.88 o
 -11   9  11       19.11       19.81      4.28 o
  -9   9  11      126.14      166.50      8.16 o
  -7   9  11      118.25      146.86      5.32 o
  -5   9  11       22.59       21.74      3.92 o
  -3   9  11       35.69       47.58      4.75 o
 -22   0  12       32.39       50.96     10.17 o
 -20   0  12      149.55      161.33      9.28 o
 -18   0  12      109.68       97.17      4.84 o
 -16   0  12       28.77       22.68      2.21 o
 -14   0  12        3.60        1.73      1.93 o
 -12   0  12     1017.06     1003.65     15.80 o
 -10   0  12       59.29       65.32      3.79 o
  -8   0  12      107.46      111.65      2.35 o
  -6   0  12       40.52       52.55      2.06 o
  -4   0  12      563.11      585.70     12.34 o
  -2   0  12      572.42      594.39     15.27 o
   0   0  12      529.43      497.57      8.44 o
   2   0  12       61.57       65.29      3.60 o
   4   0  12      518.76      538.13     24.22 o
   6   0  12       20.91       33.66      6.24 o
 -21   1  12        4.67        8.49      2.39 o
 -19   1  12       17.01       22.53      1.45 o
 -17   1  12     1118.82     1148.58     14.56 o
 -15   1  12       63.83       52.96      1.65 o
 -13   1  12      497.49      440.68      6.05 o
 -11   1  12     1393.52     1487.03     16.91 o
  -9   1  12      761.25      750.45      6.66 o
  -7   1  12     1391.06     1419.92     13.40 o
  -5   1  12      984.19     1002.35      8.97 o
  -3   1  12      487.01      496.93      6.41 o
  -1   1  12       80.30       73.86      2.92 o
   1   1  12      423.72      393.12     11.06 o
   3   1  12      408.33      420.98     10.28 o
   5   1  12      169.58      172.81      7.92 o
   7   1  12      166.44      179.50      6.99 o
 -22   2  12        3.38       13.82      3.24 o
 -20   2  12      173.87      161.25      9.05 o
 -18   2  12      333.29      317.06     12.30 o
 -16   2  12       40.96       42.51      2.28 o
 -14   2  12      286.67      272.76      6.96 o
 -12   2  12      416.43      400.38     11.28 o
 -10   2  12      275.11      258.21      6.33 o
  -8   2  12      729.38      684.06      8.89 o
  -6   2  12      268.90      275.26      4.70 o
  -4   2  12       63.30       67.07      2.30 o
  -2   2  12      176.47      157.92      2.87 o
   0   2  12       47.76       49.87      3.13 o
   2   2  12      206.04      204.94      4.79 o
   4   2  12       31.27       31.63      2.27 o
   6   2  12      133.16      134.35      4.58 o
 -21   3  12      179.39      162.16      5.55 o
 -19   3  12      196.70      170.50     12.49 o
 -17   3  12      734.58      703.22     11.88 o
 -15   3  12      345.20      322.94      6.33 o
 -13   3  12      432.67      409.97      8.24 o
 -11   3  12       91.93      106.78      3.64 o
  -9   3  12     1150.09     1148.40     14.80 o
  -7   3  12     3365.25     3464.45     38.87 o
  -5   3  12      117.46      107.00      2.81 o
  -3   3  12       87.04       86.35      2.42 o
  -1   3  12      240.33      283.03     10.65 o
   1   3  12      158.39      155.64      3.47 o
   3   3  12      303.42      316.73     10.48 o
   5   3  12      131.52      120.26      5.46 o
 -20   4  12       18.35        7.10      2.34 o
 -18   4  12       85.08       76.01      5.04 o
 -16   4  12      191.94      172.30      5.72 o
 -14   4  12     1065.79     1145.25     17.59 o
 -12   4  12      358.18      344.55      8.37 o
 -10   4  12      358.36      385.16      6.34 o
  -8   4  12      819.17      834.28     16.35 o
  -6   4  12      270.38      272.72      4.38 o
  -4   4  12      181.29      192.08      4.91 o
  -2   4  12      635.22      617.19     12.40 o
   0   4  12       73.55       80.87      4.92 o
   2   4  12      247.21      240.75      5.91 o
   4   4  12       65.01       67.69      5.19 o
   6   4  12       53.44       42.97      5.06 o
 -19   5  12       13.59        8.07      7.23 o
 -17   5  12       12.83       18.82      3.47 o
 -15   5  12      244.41      217.82      6.04 o
 -13   5  12      485.70      505.05     14.06 o
 -11   5  12      243.40      274.69      6.29 o
  -9   5  12       84.99       79.74      4.12 o
  -7   5  12      289.60      283.73      6.52 o
  -5   5  12      323.99      304.02      5.19 o
  -3   5  12      633.27      595.59     13.40 o
  -1   5  12       13.38        6.69      2.03 o
   1   5  12       92.54       87.43      4.98 o
   3   5  12      160.07      146.53      5.56 o
   5   5  12       41.41       47.33      6.39 o
 -18   6  12      165.34      176.62     11.34 o
 -16   6  12       90.82       81.76      4.89 o
 -14   6  12      408.14      411.21      7.42 o
 -12   6  12       87.94       98.43      6.47 o
 -10   6  12      311.55      306.39     11.17 o
  -8   6  12       39.63       31.56      1.69 o
  -6   6  12       83.91       98.31      5.24 o
  -4   6  12       79.95       64.61      3.80 o
  -2   6  12      464.21      456.09     19.77 o
   0   6  12       58.68       66.69      3.84 o
   2   6  12       18.95       16.80      3.32 o
 -15   7  12        2.49       -0.27      3.62 o
 -13   7  12       52.63       51.92      4.54 o
 -11   7  12      233.94      259.78     15.91 o
  -9   7  12      159.81      156.88      7.95 o
  -7   7  12       19.70       17.30      1.78 o
  -5   7  12      144.67      157.59     12.94 o
  -3   7  12       90.85       88.72     12.95 o
  -1   7  12       32.72       35.14      7.52 o
   1   7  12      198.84      204.33     15.61 o
 -14   8  12       19.10       18.69      3.66 o
 -12   8  12      192.27      201.32      8.10 o
 -10   8  12        2.62       10.52      8.89 o
  -8   8  12       12.44       21.21      3.08 o
  -6   8  12       56.92       55.01      4.46 o
  -4   8  12      263.00      292.89     10.59 o
  -2   8  12       94.41      103.59      3.97 o
 -22   0  13       71.29       64.74      4.37 o
 -20   0  13       20.10       21.50      5.14 o
 -18   0  13      905.22      937.35     19.04 o
 -16   0  13      118.60      119.50      7.78 o
 -14   0  13      143.36      151.43      3.82 o
 -12   0  13     1651.14     1684.32     25.54 o
 -10   0  13     1572.04     1598.58     22.39 o
  -8   0  13       21.34       13.85      1.29 o
  -6   0  13      568.23      569.09     14.49 o
  -4   0  13      314.33      304.77      5.38 o
  -2   0  13      177.45      190.70      4.18 o
   0   0  13      444.07      407.80      9.03 o
   2   0  13      152.61      164.41     14.74 o
   4   0  13      141.98      148.62      6.74 o
   6   0  13      239.95      234.45      9.42 o
 -21   1  13       99.87      112.29      5.46 o
 -19   1  13       38.58       41.56      3.25 o
 -17   1  13      528.44      513.66      7.23 o
 -15   1  13      233.60      229.57      6.60 o
 -13   1  13      163.30      133.41      5.07 o
 -11   1  13     1395.77     1386.10     15.58 o
  -9   1  13      208.84      210.16      3.67 o
  -7   1  13      314.03      305.19      4.48 o
  -5   1  13      406.35      397.51      4.73 o
  -3   1  13       65.05       44.04      1.94 o
  -1   1  13      234.41      234.97      6.36 o
   1   1  13      346.85      343.11      9.63 o
   3   1  13      465.49      480.96     12.83 o
   5   1  13      124.89      113.63      4.33 o
 -20   2  13       75.73       61.62     10.52 o
 -18   2  13      482.14      510.47      9.48 o
 -16   2  13     1142.32     1262.88     17.53 o
 -14   2  13       77.79       81.96      6.98 o
 -12   2  13      147.89      144.93      4.11 o
 -10   2  13      868.46      910.04     13.32 o
  -8   2  13       54.50       44.96      2.13 o
  -6   2  13       77.66       75.77      2.34 o
  -4   2  13      545.29      576.88      6.62 o
  -2   2  13       49.52       43.13      2.83 o
   0   2  13      382.11      407.23     10.04 o
   2   2  13       35.12       35.58      3.86 o
   4   2  13       22.14       19.25      2.02 o
 -21   3  13       41.50       32.95      4.87 o
 -19   3  13       21.98       27.16      3.48 o
 -17   3  13       56.59       75.07      2.47 o
 -15   3  13       18.12       20.51      2.58 o
 -13   3  13       23.03       22.22      1.69 o
 -11   3  13      525.26      543.80      9.02 o
  -9   3  13     1771.23     1748.50     23.22 o
  -7   3  13      426.43      445.56      6.88 o
  -5   3  13      249.86      230.36      3.09 o
  -3   3  13      116.65      117.75      3.80 o
  -1   3  13       11.12       10.24      1.40 o
   1   3  13       13.41        7.30      3.01 o
   3   3  13       79.35       79.70      7.45 o
   5   3  13      135.80      137.29      7.32 o
 -20   4  13       32.37       27.10      5.49 o
 -18   4  13      107.97      119.86      5.77 o
 -16   4  13      683.19      711.32      9.92 o
 -14   4  13       19.33       19.70      2.32 o
 -12   4  13      315.44      278.90      4.43 o
 -10   4  13       12.84       13.99      2.23 o
  -8   4  13      112.43      106.64      6.45 o
  -6   4  13      338.44      319.34      6.65 o
  -4   4  13      139.63      134.26      3.62 o
  -2   4  13      160.46      147.00      4.47 o
   0   4  13       73.72       67.23      6.75 o
   2   4  13      130.12      152.32      5.34 o
   4   4  13       82.58       67.88      3.40 o
 -19   5  13       40.12       58.36     10.75 o
 -17   5  13       79.04       77.06      4.76 o
 -15   5  13       78.37       65.18      4.98 o
 -13   5  13       28.92       30.14      2.91 o
 -11   5  13       92.93      101.18      4.48 o
  -9   5  13      262.77      247.65      6.52 o
  -7   5  13       29.41       25.80      1.96 o
  -5   5  13      650.67      689.89     10.39 o
  -3   5  13      482.87      480.60     12.89 o
  -1   5  13       27.11       18.94      1.72 o
   1   5  13       66.54       66.97      3.40 o
   3   5  13       95.35       84.55      5.53 o
 -18   6  13      245.23      259.90     16.33 o
 -16   6  13        7.54        6.95      2.53 o
 -14   6  13        8.39        7.31      6.14 o
 -12   6  13      149.37      118.76      4.67 o
 -10   6  13      107.23       93.87      4.06 o
  -8   6  13      117.39      117.26      6.17 o
  -6   6  13      105.34       93.53      5.01 o
  -4   6  13       34.84       29.52      1.94 o
  -2   6  13       59.58       58.35      5.15 o
   0   6  13       17.05       26.04      4.10 o
   2   6  13       98.38      101.28      9.77 o
 -15   7  13       35.71       41.37      2.73 o
 -13   7  13       27.95       32.30      3.10 o
 -11   7  13      228.47      236.91      7.75 o
  -9   7  13       73.78       58.02      5.38 o
  -7   7  13      172.74      196.64     11.67 o
  -5   7  13      179.55      185.98     10.50 o
  -3   7  13      189.95      179.72      6.09 o
  -1   7  13      107.14      100.83      5.26 o
 -12   8  13       65.13       69.66      8.00 o
 -10   8  13      233.12      246.67     16.67 o
  -8   8  13       11.39       18.26      4.49 o
  -6   8  13       58.45       72.63      6.96 o
  -4   8  13       66.00       63.84      6.42 o
 -20   0  14       24.58       25.99      2.75 o
 -18   0  14        4.99       -0.34      1.93 o
 -16   0  14        1.42        3.69      2.84 o
 -14   0  14       13.17       17.86      2.31 o
 -12   0  14      330.99      338.87      5.29 o
 -10   0  14        1.53        1.83      0.62 o
  -8   0  14      251.65      255.09      4.16 o
  -6   0  14        6.81        5.26      1.16 o
  -4   0  14      681.70      739.43     18.44 o
  -2   0  14       87.07       84.89      3.59 o
   0   0  14      440.03      457.62     12.11 o
   2   0  14       11.26        6.44      3.44 o
   4   0  14      389.06      387.89     23.42 o
 -21   1  14       18.70       14.78      4.75 o
 -19   1  14      118.94      100.34      6.21 o
 -17   1  14       23.86       33.38      4.84 o
 -15   1  14      216.72      224.53      7.44 o
 -13   1  14      261.76      255.86      5.40 o
 -11   1  14       50.71       50.67      1.86 o
  -9   1  14      416.83      387.07      5.88 o
  -7   1  14       39.61       42.04      2.18 o
  -5   1  14      160.59      146.88      2.61 o
  -3   1  14       16.36       21.98      1.54 o
  -1   1  14        4.56        3.04      1.66 o
   1   1  14       17.66       17.27      2.52 o
   3   1  14      145.86      153.24      8.14 o
 -20   2  14      194.08      236.04     18.05 o
 -18   2  14      371.13      388.51      7.88 o
 -16   2  14      707.52      677.95     12.84 o
 -14   2  14       64.82       64.57      2.53 o
 -12   2  14       87.56       78.63      6.06 o
 -10   2  14      204.61      202.65      3.43 o
  -8   2  14      135.40      139.16      2.50 o
  -6   2  14      177.86      170.47      2.95 o
  -4   2  14       41.38       34.78      1.39 o
  -2   2  14       60.66       51.65      4.83 o
   0   2  14       54.62       42.91      3.74 o
   2   2  14      109.08      114.64      9.30 o
   4   2  14      397.33      423.05     17.74 o
 -19   3  14      152.87      145.93      8.04 o
 -17   3  14      109.07      110.26      3.64 o
 -15   3  14      140.64      138.53      5.39 o
 -13   3  14      145.24      143.82      5.88 o
 -11   3  14      231.78      239.35      7.91 o
  -9   3  14      399.12      438.79     10.60 o
  -7   3  14       42.79       31.35      1.79 o
  -5   3  14      128.03      122.91      3.69 o
  -3   3  14      224.76      205.24      7.78 o
  -1   3  14      302.18      293.07      8.35 o
   1   3  14       66.68       75.17      7.02 o
   3   3  14       25.71       15.44      3.26 o
 -20   4  14      124.25      138.68      5.41 o
 -18   4  14      150.47      134.39     20.52 o
 -16   4  14      212.20      190.40      6.30 o
 -14   4  14       56.54       50.49      2.80 o
 -12   4  14      171.81      175.52      6.82 o
 -10   4  14      276.85      259.46     10.15 o
  -8   4  14      202.63      184.24      7.53 o
  -6   4  14      394.01      399.71      8.13 o
  -4   4  14      288.40      277.56     13.01 o
  -2   4  14       42.52       38.14      6.60 o
   0   4  14       54.54       72.19      6.75 o
   2   4  14      104.60       98.72      5.37 o
 -17   5  14       65.94       71.53      6.51 o
 -15   5  14      143.46      129.73      4.26 o
 -13   5  14      148.17      137.20      4.47 o
 -11   5  14       65.09       64.76      4.68 o
  -9   5  14      156.20      157.51      6.98 o
  -7   5  14      148.32      154.22      4.73 o
  -5   5  14      124.52      107.62      5.35 o
  -3   5  14      230.20      218.55     14.96 o
  -1   5  14      146.32      136.85      8.41 o
   1   5  14       24.51       39.74      3.60 o
 -16   6  14      170.13      179.16      8.65 o
 -14   6  14      279.10      321.44     12.73 o
 -12   6  14      116.65       98.81     10.38 o
 -10   6  14      187.98      188.38      4.66 o
  -8   6  14       20.48       19.77      4.24 o
  -6   6  14      289.03      259.74      6.78 o
  -4   6  14      297.44      308.47      8.98 o
  -2   6  14      111.03       91.59      8.28 o
 -13   7  14      224.84      217.73      9.68 o
 -11   7  14       55.91       64.66      4.20 o
  -9   7  14      150.53      151.32     10.43 o
  -7   7  14      185.88      180.22      6.64 o
  -5   7  14      125.15      106.10      3.63 o
  -3   7  14      103.14       95.04      6.88 o
 -20   0  15        1.65        1.13      3.74 o
 -18   0  15      114.30      121.65     13.04 o
 -16   0  15      228.24      205.49      5.21 o
 -14   0  15      575.71      580.33     14.54 o
 -12   0  15       87.58      102.67      3.54 o
 -10   0  15     1191.59     1204.24     16.88 o
  -8   0  15       38.65       42.74      2.84 o
  -6   0  15      444.37      418.29      7.56 o
  -4   0  15      119.73      105.50      3.13 o
  -2   0  15        5.63        2.26      2.31 o
   0   0  15      554.22      640.90     19.45 o
   2   0  15       86.65      108.65      8.79 o
 -21   1  15      144.85      126.35      7.83 o
 -19   1  15      123.39      134.19      4.36 o
 -17   1  15       69.99       58.71      4.14 o
 -15   1  15      132.26      140.93      7.82 o
 -13   1  15      342.21      329.91      8.90 o
 -11   1  15      563.56      547.05      7.13 o
  -9   1  15      173.85      177.65      4.46 o
  -7   1  15      230.73      214.31      2.90 o
  -5   1  15      166.21      132.86      3.19 o
  -3   1  15       52.07       57.25      1.79 o
  -1   1  15       39.90       36.38      2.78 o
   1   1  15       15.40       17.82      1.94 o
 -20   2  15       16.65       16.69      6.12 o
 -18   2  15      362.37      377.48      8.78 o
 -16   2  15      174.52      173.81      4.80 o
 -14   2  15      246.96      245.35      7.95 o
 -12   2  15      326.05      331.79      5.44 o
 -10   2  15      774.08      847.05     12.04 o
  -8   2  15      357.56      354.50      5.77 o
  -6   2  15      549.97      500.16     10.09 o
  -4   2  15      620.94      637.36     10.94 o
  -2   2  15       22.50       26.97      3.49 o
   0   2  15      329.20      321.49     19.06 o
   2   2  15       91.75       81.57      8.47 o
 -19   3  15      155.11      134.69      6.27 o
 -17   3  15      162.93      185.65      6.05 o
 -15   3  15       48.57       42.53      2.78 o
 -13   3  15      650.80      648.04      9.14 o
 -11   3  15      559.33      559.71      9.55 o
  -9   3  15       29.13       41.03      4.09 o
  -7   3  15       63.67       56.87      2.36 o
  -5   3  15      179.04      161.93     11.70 o
  -3   3  15      105.29      119.00      8.94 o
  -1   3  15      131.69      140.31      9.03 o
   1   3  15       73.32       71.82      3.57 o
 -18   4  15      192.43      189.70     10.60 o
 -16   4  15       67.95       62.30      4.75 o
 -14   4  15      118.74      129.18      3.47 o
 -12   4  15      498.08      537.47      7.89 o
 -10   4  15       83.32       83.97      4.52 o
  -8   4  15      139.41      134.68      3.56 o
  -6   4  15      166.86      186.04      5.74 o
  -4   4  15       86.62       89.16      3.64 o
  -2   4  15       41.40       43.57      4.54 o
   0   4  15      200.34      176.52      5.76 o
 -17   5  15      144.29      163.49      6.85 o
 -15   5  15       82.34       68.98      4.03 o
 -13   5  15      163.39      153.69      5.31 o
 -11   5  15        3.71        4.13      1.44 o
  -9   5  15      109.77      114.45      4.67 o
  -7   5  15      274.17      287.22     10.95 o
  -5   5  15      305.53      324.39     11.86 o
  -3   5  15      184.32      169.41     12.53 o
  -1   5  15      109.55      112.98      7.17 o
 -16   6  15       33.36       25.96      4.21 o
 -14   6  15      134.17      141.36      9.87 o
 -12   6  15       49.62       59.47      4.66 o
 -10   6  15      117.12      112.96      3.45 o
  -8   6  15      189.97      207.25      8.03 o
  -6   6  15      211.39      250.91     13.37 o
  -4   6  15      145.21      158.26      5.17 o
 -11   7  15       31.93       40.24      4.75 o
  -9   7  15       67.66       61.04      5.71 o
  -7   7  15      177.63      179.58     11.51 o
 -20   0  16       28.86       33.10     10.50 o
 -18   0  16     1096.54     1187.15     74.49 o
 -16   0  16       44.34       44.41      4.15 o
 -14   0  16       18.53       23.70      2.63 o
 -12   0  16       54.18       42.53      2.75 o
 -10   0  16       35.78       32.20      2.63 o
  -8   0  16      149.49      155.73      3.90 o
  -6   0  16      435.26      484.82     12.90 o
  -4   0  16       37.09       29.61      3.71 o
  -2   0  16      101.49       93.64      4.24 o
   0   0  16      165.12      182.71      9.27 o
 -19   1  16      137.69      113.34      4.01 o
 -17   1  16      106.27      116.25      8.82 o
 -15   1  16       63.00       65.48      2.97 o
 -13   1  16       10.11        8.61      2.70 o
 -11   1  16      355.66      342.06     10.95 o
  -9   1  16       72.96       53.76      3.02 o
  -7   1  16       10.18       12.25      1.29 o
  -5   1  16        5.37        5.54      1.71 o
  -3   1  16      157.90      171.30      8.16 o
  -1   1  16       34.38       39.62      2.14 o
 -20   2  16       31.74       34.77      2.91 o
 -18   2  16      101.79       94.03      5.73 o
 -16   2  16       43.17       36.87      3.73 o
 -14   2  16       12.24       20.49      3.82 o
 -12   2  16       18.09       22.59      3.74 o
 -10   2  16       45.12       38.62      2.49 o
  -8   2  16      469.41      434.77     10.40 o
  -6   2  16      216.39      198.67      7.49 o
  -4   2  16       29.44       43.05      4.21 o
  -2   2  16       24.90       32.60      3.62 o
   0   2  16      123.45      113.73      7.38 o
 -19   3  16      273.65      259.95     13.93 o
 -17   3  16       83.38       88.50      5.15 o
 -15   3  16       10.87       11.71      2.62 o
 -13   3  16       24.63       32.94      3.54 o
 -11   3  16      337.95      339.79      6.06 o
  -9   3  16      443.38      483.01      7.96 o
  -7   3  16        9.28        3.98      2.58 o
  -5   3  16       22.56       27.56      1.66 o
  -3   3  16       24.64       16.46      2.03 o
  -1   3  16       71.23       60.20      6.66 o
 -18   4  16      192.14      180.85      7.11 o
 -16   4  16      220.08      190.18      5.46 o
 -14   4  16      269.79      300.87      6.81 o
 -12   4  16       11.27       12.05      1.71 o
 -10   4  16        3.98        7.04      2.83 o
  -8   4  16      121.48      109.57      4.65 o
  -6   4  16        2.11       12.29      3.70 o
  -4   4  16       46.34       48.06      4.84 o
  -2   4  16       39.80       34.18      5.66 o
 -15   5  16       85.76       91.82      7.30 o
 -13   5  16        7.04        7.42      3.47 o
 -11   5  16       75.12       72.48      5.04 o
  -9   5  16       19.78       20.03      1.72 o
  -7   5  16       68.27       61.41      5.39 o
  -5   5  16       55.06       38.66      3.45 o
  -3   5  16       85.38       74.67      7.78 o
 -14   6  16      156.00      173.21     11.84 o
 -12   6  16       64.09       79.83     12.31 o
 -10   6  16      133.05      151.44      7.62 o
  -8   6  16       71.63       77.63      8.06 o
  -6   6  16      186.46      148.66      6.70 o
 -18   0  17      128.49      175.74     17.99 o
 -16   0  17      508.23      513.65     18.21 o
 -14   0  17        9.50       18.85      4.42 o
 -12   0  17       32.96       30.83      4.27 o
 -10   0  17       77.53       96.10      4.57 o
  -8   0  17      138.18      124.87      7.14 o
  -6   0  17      134.17      152.82      5.76 o
  -4   0  17        0.55       -1.73      3.17 o
  -2   0  17        2.13        0.72      2.36 o
 -19   1  17       60.99       52.64      4.54 o
 -17   1  17        8.53        7.94      1.21 o
 -15   1  17       77.74       80.74      5.49 o
 -13   1  17       23.16       23.51      1.63 o
 -11   1  17      177.95      202.84      6.07 o
  -9   1  17      138.95      148.16      4.76 o
  -7   1  17       38.96       38.36      2.81 o
  -5   1  17       35.42       32.78      2.07 o
  -3   1  17       23.09       34.27      5.01 o
 -18   2  17       22.65       20.55      2.73 o
 -16   2  17        4.80        0.81      2.51 o
 -14   2  17       51.69       60.64      3.68 o
 -12   2  17      261.55      291.62      6.28 o
 -10   2  17      374.33      419.59     12.31 o
  -8   2  17      101.18      112.42      5.17 o
  -6   2  17       76.96       71.43      3.68 o
  -4   2  17       70.64       68.24      3.61 o
  -2   2  17      152.42      145.59      7.88 o
 -17   3  17        0.26        0.57      2.32 o
 -15   3  17       50.21       44.60      3.20 o
 -13   3  17      145.03      166.74      5.47 o
 -11   3  17       63.63       66.38      3.98 o
  -9   3  17       25.67       36.06      5.97 o
  -7   3  17       39.66       33.47      3.74 o
  -5   3  17       71.04       58.24      4.00 o
  -3   3  17       64.32       83.21      9.82 o
 -16   4  17      131.56      158.07      7.54 o
 -14   4  17      248.84      277.55     10.82 o
 -12   4  17       81.74       86.43      5.12 o
 -10   4  17       21.83       22.80      5.24 o
  -8   4  17      115.48       98.41      3.60 o
  -6   4  17       30.96       32.13      5.15 o
 -13   5  17      146.42      157.85      6.66 o
 -11   5  17      158.07      155.91      4.20 o
  -9   5  17      277.57      294.20     15.79 o
  -7   5  17      127.07      119.26      4.81 o
 -18   0  18      369.21      364.15     22.35 o
 -16   0  18       33.78       40.51      6.53 o
 -14   0  18      188.37      206.88      9.04 o
 -12   0  18       19.09       27.29      3.89 o
 -10   0  18       92.63       79.31      4.21 o
  -8   0  18       89.55      125.49      9.84 o
  -6   0  18      171.87      159.98     14.68 o
  -4   0  18      119.74      103.14      5.20 o
 -17   1  18       90.74       83.36      3.82 o
 -15   1  18       89.36      105.83      6.98 o
 -13   1  18       21.35       17.25      2.69 o
 -11   1  18      122.00      106.32      4.59 o
  -9   1  18      304.66      308.33      9.58 o
  -7   1  18        5.97        4.97      3.23 o
  -5   1  18      103.29       91.98      3.38 o
 -16   2  18       72.28       84.11      4.32 o
 -14   2  18      270.55      334.54      8.33 o
 -12   2  18      422.96      426.12     12.93 o
 -10   2  18       53.51       51.74      3.19 o
  -8   2  18        8.26       23.97      7.17 o
  -6   2  18      225.59      233.90      6.24 o
 -15   3  18       60.54       54.61      5.98 o
 -13   3  18       89.87      103.36      4.53 o
 -11   3  18      161.82      145.97      6.20 o
  -9   3  18       39.17       44.06      5.17 o
  -7   3  18       23.67       23.06      4.41 o
 -14   4  18       77.14       82.19      8.12 o
 -12   4  18       53.80       40.00      2.20 o
 -10   4  18      173.11      158.79     12.62 o
 -16   0  19      152.69      138.24     10.42 o
 -14   0  19      229.74      243.65     21.66 o
 -12   0  19      616.41      651.38     24.75 o
 -10   0  19      153.59      173.06     12.58 o
  -8   0  19        0.38        5.48      4.75 o
 -15   1  19       10.17        5.13      1.50 o
 -13   1  19       33.95       37.62      3.08 o
 -11   1  19       96.68       81.81      6.65 o
  -9   1  19       74.18       68.83      3.27 o
 -14   2  19      110.50      103.02      4.31 o
 -12   2  19      320.25      379.71      9.60 o
 -10   2  19      298.65      306.73      9.14 o
 
